# Supplementary material for: Henry’s Law Constants and Vapor–Liquid Distribution Coefficients of Noncondensable Gases Dissolved in Carbon Dioxide
Source: ACS Omega. 2022 Mar 2;7(10):8777–88. doi: 10.1021/acsomega.1c07044 (PMC8928534; doi:10.1021/acsomega.1c07044)
Supplement: Supplementary file 1 — ao1c07044_si_001.xls [file ao1c07044_si_001.xls]

## Sheet: (S1) Contents
		ACS Omega
		"Henry’s law constants and vapor-liquid distribution coefficients of non-condensable gases dissolved in carbon dioxide"
		Sergey B. Martynov, Richard T.J. Porter and Haroun Mahgerefteh
		Supporting Information
	Worksheet number	(Sheet Number) Worksheet Name		Description
	1	(S1) Contents	Go To Sheet
	2	(S2) H2 (Fandino et al, 2015)	Go To Sheet	TPxy raw experiemental data
	3	(S3) N2 (Fandino et al, 2015)	Go To Sheet
	4	(S4) N2 (Westman et al, 2016 a)	Go To Sheet
	5	(S5) O2 (Westman et al, 2016 b)	Go To Sheet
	6	(S6) CH4 (Petropoulou, 2018)	Go To Sheet
	7	(S7) CH4 (Davalos et al, 1976)	Go To Sheet
	8	(S8) CH4 (Xu et al, 1992)	Go To Sheet
	9	(S9) CH4 (Al-Sahhaf et al 1983)	Go To Sheet
	10	(S10) CH4 (Wei, et al 1995)	Go To Sheet
	11	(S11) Ar (Løvseth et al, 2018)	Go To Sheet
	12	(S12) Ar (Coquelet et al, 2008)	Go To Sheet
	13	(S13) CO (Westman et al, 2018)	Go To Sheet
	14	(S14) CO (Chapoy et al, 2020)	Go To Sheet
	15	(S15) CO (Souza et al, 2018)	Go To Sheet
	16	(S16) H2-CO2 - VLE	Go To Sheet	Validation of the reference Equations of State against the experimental VLE data. Literature sources for the reference EoSs in REFPROP and the corresponding binary interaction parameters are stated for each binary mixture.
	17	(S17) N2-CO2 - VLE	Go To Sheet
	18	(S18) O2-CO2 - VLE	Go To Sheet
	19	(S19) CH4-CO2 - VLE	Go To Sheet
	20	(S20) Ar-CO2 - VLE	Go To Sheet
	21	(S21) CO-CO2 - VLE	Go To Sheet
	22	(S22) H2 - Pxy fit (Fandino)	Go To Sheet	The least-squares fitting of (f_¥ * P * y/x) as function of x to get the Henry constant in the limit x = 0 (Figure 1)
	23	(S23) N2 - Pxy fit (W- F)	Go To Sheet
	24	(S24) O2 - Pxy fit (Westman)	Go To Sheet
	25	(S25) CH4 - Pxy fit (P-D-Xu)	Go To Sheet
	26	(S26) CH4 - Pxy fit (AS-D-Wei)	Go To Sheet
	27	(S27) Ar - Pxy fit (Løvseth)	Go To Sheet
	28	(S28) Ar - Pxy fit (Coquelet)	Go To Sheet
	29	(S29) CO - Pxy fit (W-Ch)	Go To Sheet
	30	(S30) CO - Pxy fit (Souza)	Go To Sheet
	31	(S31) H2 - results	Go To Sheet	Henry constants, fugacity coefficients f_¥ and K_¥ = y /x at various temperatures (Table 1, Figure 3)
	32	(S32) N2 - results	Go To Sheet
	33	(S33) O2 - results	Go To Sheet
	34	(S34) CH4 - results	Go To Sheet
	35	(S35) Ar - results	Go To Sheet
	36	(S36) CO - results	Go To Sheet
	37	(S37) H_uncertainties	Go To Sheet	The Henry constant uncertainty components (Table 4)
	38	(S38) K - fit (den)	Go To Sheet	Fitted Krichevskii parameter values and uncertainties in H and K (Figure 2, Tables 2 and 3)
	39	(S39) H - fit (T)	Go To Sheet	Parameters in the H(T) approximations fitted in matlab, and the corersponding uncertainties (Tables 2 and 3)
	40	(S40) Fugacity_coeffs	Go To Sheet	Fugacity coefficients of gases calculated at very small dilution (x=0.0001)
	41	(S41) H - approx (ORNL)	Go To Sheet	Correlations for Henry constants from the ORNL reports (plotted in Figure 3).
	42	(S42) VBA instructions	Go To Sheet	Instructions for using the Visual Basic code
	43	(S43) CO2_sat (S&W, 1996)	Go To Sheet	Correlations for the saturation pressure and liquid density of CO2 from the paper by Span & Wagner (1996)
		© Sergey Martynov, 2021
		Chemical Engineering Department, University College London
		Disclaimer:	The contents of this file are the sole responsibility of the author and do not necessarily reflect the opinion of the European Union.
		Acknowledgement:	This work has received funding from the European Union's Horizon 2020 research and innovation programme under grant agreement no. 884418. The work reflects only the authors' views and the European Union is not liable for any use that may be made of the information contained therein.

## Sheet: (S2) H2 (Fandino et al, 2015)
	Fandiño, O., Trusler, J. P. M., & Vega-Maza, D. (2015). Phase behavior of (CO2+H2) and (CO2+N2) at temperatures between (218.15 and 303.15)K at pressures up to 15MPa. International Journal of Greenhouse Gas Control, 36, 78–92. https://doi.org/10.1016/j.ijggc.2015.02.018
	CO2 + H2							CO2 + N2
															Standard uncertainties:
	T (K)	p (MPa)	x_H2	y_H2	u(x)	u(y)		T (K)	p (MPa)	x_N2	y_N2	u(x)	u(y)			u(T), K =	0.005						0.000935017	0.000969702
	218.159	0.5584	0	0				218.147	0.5601	0	0					u(p), MPa =	0.003
	218.174	0.9625	0.0009	0.3928	5e-05	0.00262359		218.157	0.965	0.0058	0.3845	6.343e-05	0.00260326			u(x) = Max[0.00005, 0.011x(1 − x)],							5e-05	6.343e-05
	218.166	1.4769	0.0024	0.5927	5e-05	0.00265547		218.157	1.521	0.0138	0.5858	0.000149705	0.00266902			u(y) = Max[0.00005, 0.011y(1 − y)].							5e-05	0.000149705
	218.15	1.9503	0.0036	0.6791	5e-05	0.00239716		218.157	2.04	0.0215	0.6737	0.000231415	0.00241811										5e-05	0.000231415
	218.181	3.006	0.0065	0.7875	7.10352e-05	0.00184078		218.157	2.9829	0.0354	0.7538	0.000375615	0.00204144										7.10352e-05	0.000375615
	218.156	4.0155	0.0091	0.8242	9.91891e-05	0.00159384		218.157	4.0137	0.0512	0.7964	0.000534364	0.00178362										9.91891e-05	0.000534364
	218.157	4.9846	0.0114	0.8516	0.00012397	0.00139015		218.157	5.0061	0.0668	0.8177	0.000685715	0.00163973										0.00012397	0.000685715
	218.158	6.0051	0.014	0.8705	0.000151844	0.00124003		218.157	6.0019	0.0816	0.8311	0.000824356	0.0015441										0.000151844	0.000824356
	218.157	7.4985	0.0177	0.8894	0.000191254	0.00108204		218.157	7.4965	0.1084	0.8373	0.00106314	0.00149852										0.000191254	0
	218.165	9.9819	0.0244	0.907	0.000261851	0.000927861		218.157	9.9905	0.145	0.8331	0.00136372	0.00152949										0.000261851	0
	218.166	12.5	0.0298	0.9185	0.000318032	0.000823435		218.157	12.515	0.1953	0.8151	0.00172874	0.00165783										0.000318032	0
	218.161	14.958	0.0359	0.9255	0.000380723	0.000758447		218.157	15.028	0.2596	0.7796	0.00211429	0.00189006										0.000380723	0
																							0	0
	233.136	1.0087	0	0				233.151	1.0093	0	0												0	0
	233.137	1.3855	0.0013	0.2385	5e-05	0.0019978		233.152	1.4413	0.0065	0.2578	7.10352e-05	0.00210473										5e-05	7.10352e-05
	233.138	1.7432	0.0026	0.3732	5e-05	0.00257314		233.152	2.0928	0.0166	0.4547	0.000179569	0.00272743										5e-05	0.000179569
	233.139	2.2667	0.0044	0.4967	5e-05	0.00274988		233.152	3.0096	0.031	0.5839	0.000330429	0.00267257										5e-05	0.000330429
	233.144	3.0449	0.0073	0.6146	7.97138e-05	0.00260554		233.152	4.0009	0.047	0.6585	0.000492701	0.00247366										7.97138e-05	0.000492701
	233.146	4.0652	0.0106	0.6922	0.000115364	0.00234365		233.152	4.9975	0.0637	0.6998	0.000656065	0.00231088										0.000115364	0.000656065
	233.15	4.9902	0.0136	0.7363	0.000147565	0.00213579		233.152	6.0123	0.0807	0.7244	0.000816063	0.00219609										0.000147565	0.000816063
	233.149	6.1448	0.0173	0.7725	0.000187008	0.00193318		233.152	7.5018	0.107	0.7427	0.00105106	0.00210206										0.000187008	0
	233.15	7.5195	0.0217	0.8025	0.00023352	0.00174343		233.152	9.9986	0.1544	0.7504	0.00143617	0.0020603										0.00023352	0
	233.149	9.945	0.0295	0.8351	0.000314927	0.00151479		233.152	12.495	0.2135	0.7403	0.0018471	0.00211482										0.000314927	0
	233.152	12.342	0.0372	0.8543	0.000393978	0.00136919		233.152	14.963	0.2887	0.6823	0.00225888	0.00238443										0.000393978	0
	233.15	14.868	0.0451	0.8687	0.000473726	0.00125466																	0.000473726	0
								243.138	1.4307	0	0												0	0
	243.093	1.428	0	0				243.151	1.5115	0.0013	0.0439	5e-05	0.000461701										0	5e-05
	243.148	1.88	0.0017	0.1965	5e-05	0.00173677		243.151	2.0028	0.0097	0.2388	0.000105665	0.00199952										5e-05	0.000105665
	243.149	2.1307	0.0026	0.2755	5e-05	0.0021956		243.151	3.0074	0.026	0.4405	0.000278564	0.00271106										5e-05	0.000278564
	243.156	3.1976	0.0073	0.4794	7.97138e-05	0.00274533		243.151	4.0187	0.0434	0.5419	0.000456681	0.00273069										7.97138e-05	0.000456681
	243.156	4.0948	0.0109	0.5713	0.000118593	0.00269408		243.151	5.0029	0.0616	0.5974	0.00063586	0.00264565										0.000118593	0.00063586
	243.155	5.0363	0.0146	0.6353	0.000158255	0.00254863		243.151	5.9949	0.0806	0.6343	0.00081514	0.0025516										0.000158255	0.00081514
	243.159	6.1396	0.019	0.684	0.000205029	0.00237758		243.151	7.601	0.1121	0.6664	0.00109487	0.00244542										0.000205029	0
	243.145	7.5428	0.0245	0.7259	0.000262897	0.00218866		243.151	9.9982	0.1649	0.6766	0.00151479	0.00240694										0.000262897	0
	243.148	10.042	0.0345	0.7712	0.000366407	0.00194096		243.151	12.561	0.2313	0.6523	0.0019558	0.00249485										0.000366407	0
	243.151	12.343	0.0433	0.7984	0.000455676	0.00177053		243.151	14.994	0.343	0.5706	0.00247886	0.00269517										0.000455676	0
	243.15	14.949	0.0531	0.8176	0.000553084	0.00164043		243.151	15.207	0.3571		0.00252538	5e-05										0.000553084	0
																							0	0
	258.06	2.2909	0	0																			0	0
	258.146	2.8592	0.003	0.1474	5e-05	0.00138241		258.144	2.2925	0	0	5e-05	5e-05										5e-05	5e-05
	258.147	3.2454	0.005	0.2238	5.4725e-05	0.00191085		258.149	2.7863	0.0093	0.136	0.000101349	0.00129254										5.4725e-05	0.000101349
	258.15	4.1368	0.0098	0.3493	0.000106744	0.00250018		258.149	3.3731	0.0197	0.247	0.000212431	0.0020459										0.000106744	0.000212431
	258.151	5.1711	0.0151	0.4453	0.000163592	0.00271709		258.149	4.1673	0.034	0.3514	0.000361284	0.0025071										0.000163592	0.000361284
	258.151	6.3395	0.021	0.5171	0.000226149	0.00274678		258.149	5.1809	0.0534	0.4272	0.000556033	0.0026917										0.000226149	0.000556033
	258.153	7.533	0.0272	0.5693	0.000291062	0.00269717		258.149	5.9284	0.0688	0.4715	0.000704732	0.00274107										0.000291062	0.000704732
	258.144	9.9881	0.0398	0.6397	0.000420376	0.00253532		258.149	7.6148	0.1023	0.5212	0.00101018	0.00274506										0.000420376	0
	258.147	12.204	0.0508	0.6792	0.000530413	0.00239676		258.149	10.241	0.1716	0.5563	0.00156369	0.00271513										0.000530413	0
	258.149	15.442	0.0677	0.7145	0.000694284	0.00224389		258.149	12.108	0.2254	0.5343	0.00192054	0.00273706										0.000694284	0
								258.149	13.245c	0.2842	0.4931	0.00223773	0.00274948										0	0
	273.177	3.488	0	0				258.149	13.405c	0.2971	0.4941	0.00229715	0.00274962										0	0
	273.177	4.0825	0.0041	0.0942	5e-05	0.00093859		258.149	13.540c	0.31	0.4793	0.0023529	0.00274529										5e-05	0
	273.191	4.3654	0.006	0.1316	6.5604e-05	0.0012571		258.149	13.640c	0.3286	0.3308	0.00242684	0.00243508										6.5604e-05	0
	273.19	4.673	0.0082	0.1679	8.94604e-05	0.00153681																	8.94604e-05	0
	273.19	5.301	0.0124	0.2299	0.000134709	0.00194751		273.128	3.4837	0	0												0.000134709	0
	273.192	6.254	0.0189	0.3043	0.000203971	0.00232872		273.152	3.5402	0.0011	0.011	5e-05	0.000119669										0.000203971	5e-05
	273.194	7.613	0.0281	0.381	0.000300414	0.00259423		273.152	4.1499	0.0132	0.1097	0.000143283	0.00107433										0.000300414	0.000143283
	273.193	10.133	0.0454	0.4721	0.000476727	0.00274144		273.152	4.9051	0.0279	0.1931	0.000298337	0.00171394										0.000476727	0.000298337
	273.193	12.458	0.0624	0.5242	0.000643569	0.00274356		273.152	6.5532	0.0622	0.3142	0.000641643	0.00237026										0.000643569	0.000641643
	273.197	14.867	0.0862	0.5602	0.000866465	0.00271014		273.152	8.068	0.0977	0.3654	0.000969702	0.00255071										0.000866465	0.000969702
								273.152	9.4943	0.1359	0.3849	0.00129174	0.00260427										0	0
	280.654	4.2325	0	0				273.152	11.031c	0.1943	0.373	0.00172202	0.00257258										0	0
	280.653	4.4868	0.002	0.0327	5e-05	0.000347938		273.152	11.472c	0.2214	0.3562	0.0018962	0.00252254										5e-05	0
	280.654	4.7775	0.0043	0.0676	5e-05	0.000693333		273.152	11.627c	0.2354	0.3464	0.00197986	0.00249048										5e-05	0
	280.656	5.1334	0.0072	0.1056	7.86298e-05	0.00103894		273.152	11.786c	0.2541	0.3225	0.00208487	0.00240343										7.86298e-05	0
	280.655	6.2532	0.0161	0.2016	0.000174249	0.00177053		273.152	11.792c	0.2495		0.00205975	5e-05										0.000174249	0
	280.657	7.6869	0.0275	0.2872	0.000294181	0.00225188																	0.000294181	0
	280.655	10.079	0.0463	0.3762	0.000485719	0.00258141		288.152	5.092	0	0												0.000485719	0
	280.657	12.351	0.0662	0.4314	0.000679993	0.00269823		288.151	5.2408	0.0032	0.0171	5e-05	0.000184883										0.000679993	5e-05
	280.657	14.967	0.0895	0.4708	0.000896387	0.00274062		288.151	6.0479	0.021	0.0897	0.000226149	0.000898193										0.000896387	0.000226149
								288.151	6.8756	0.0403	0.1419	0.000425435	0.00133941										0	0.000425435
	288.163	5.0896	0	0				288.151	8.0236	0.0704	0.1906	0.000719882	0.00169699										0	0.000719882
	288.167	5.2805	0.0017	0.0181	5e-05	0.000195496		288.151	9.3017c	0.1154	0.2062	0.00112291	0.0018005										5e-05	0
	288.162	6.751	0.0156	0.1303	0.000168923	0.00124654		288.151	9.5796c	0.134	0.1984	0.00127648	0.00174941										0.000168923	0
	288.169	7.707	0.0245	0.1809	0.000262897	0.00162993		288.151	9.6953c	0.1928		0.00171191	5e-05										0.000262897	0
	288.169	9.192	0.0388	0.2425	0.00041024	0.00202063																	0.00041024	0
	288.17	10.234	0.049	0.2772	0.000512589	0.00220396		303.153	7.2136	0	0												0.000512589	0
	288.172	12.843	0.0767	0.3337	0.000778988	0.00244579		303.148	7.3072	0.0025	0.0046	5e-05	5.03672e-05										0.000778988	5e-05
	288.169	14.301	0.0938	0.358	0.000935017	0.0025282		303.148	7.3541	0.004	0.0068	5e-05	7.42914e-05										0.000935017	5e-05
	288.169	15.089	0.1031	0.3663	0.00101717	0.00255337		303.148	7.4232	0.0063	0.0095	6.88634e-05	0.000103507										0	6.88634e-05
								303.148	7.507	0.0099	0.0125	0.000107822	0.000135781										0	0.000107822
	295.65	6.074	0	0				303.148	7.5717c	0.0122		0.000132563	5e-05										0	0.000132563
	295.651	7.4597	0.0163	0.0811	0.000176377	0.000819751																	0.000176377	0
	295.652	9.1282	0.0371	0.1484	0.000392959	0.00139015																	0.000392959	0
	295.652	10.136	0.0507	0.1766	0.000529425	0.00159954																	0.000529425	0
	295.656	12.427	0.0847	0.2149	0.000852785	0.0018559																	0.000852785	0
	295.66	13.743	0.1113	0.217	0.00108804	0.00186902																	0	0
	295.656	13.809	0.1137	0.2164	0.0011085	0.00186528																	0	0
	295.667	13.879	0.1157	0.2163	0.00112545	0.00186466																	0	0
	295.667	14.13	0.1239	0.2143	0.00119404	0.00185213																	0	0
	295.667	14.277	0.129	0.2118	0.00123595	0.00183635																	0	0
	295.664	14.414	0.1346	0.208	0.00128131	0.0018121																	0	0
	295.667	14.594	0.1438	0.2013	0.00135434	0.00176856																	0	0
	295.666	14.645	0.1754	0.1993	0.00159098	0.00175537																	0	0
																							0	0
	303.144	7.2129	0	0																			0	0
	303.142	7.2801	0.0011	0.0025	5e-05	5e-05																	5e-05	0
	303.144	7.6537	0.0081	0.0149	8.83783e-05	0.000161458																	8.83783e-05	0
	303.146	7.7697	0.0104	0.0183	0.00011321	0.000197616																	0.00011321	0
	303.145	7.7824	0.0115	0.0191	0.000125045	0.000206087																	0.000125045	0
	303.141	7.804	0.0118	0.0195	0.000128268	0.000210317																	0.000128268	0
	303.144	7.8397	0.0129	0.0202	0.000140069	0.000217712																	0.000140069	0
	303.149	7.8633	0.013	0.0208	0.000141141	0.000224041																	0.000141141	0
	303.155	7.9307	0.0173	0.0227	0.000187008	0.000244032																	0.000187008	0

## Sheet: (S3) N2 (Fandino et al, 2015)
								Fandiño, O., Trusler, J. P. M., & Vega-Maza, D. (2015). Phase behavior of (CO2+H2) and (CO2+N2) at temperatures between (218.15 and 303.15)K at pressures up to 15MPa. International Journal of Greenhouse Gas Control, 36, 78–92. https://doi.org/10.1016/j.ijggc.2015.02.018
	CO2 + H2							CO2 + N2
															Standard uncertainties:
	T (K)	p (MPa)	x_H2	y_H2	u(x)	u(y)		T (K)	p (MPa)	x_N2	y_N2	u(x)	u(y)			u(T), K =	0.005						0.000935017	0.000969702
	218.159	0.5584	0	0				218.147	0.5601	0	0					u(p), MPa =	0.003
	218.174	0.9625	0.0009	0.3928	5e-05	0.00262359		218.157	0.965	0.0058	0.3845	6.343e-05	0.00260326			u(x) = Max[0.00005, 0.011x(1 − x)],							5e-05	6.343e-05
	218.166	1.4769	0.0024	0.5927	5e-05	0.00265547		218.157	1.521	0.0138	0.5858	0.000149705	0.00266902			u(y) = Max[0.00005, 0.011y(1 − y)].							5e-05	0.000149705
	218.15	1.9503	0.0036	0.6791	5e-05	0.00239716		218.157	2.04	0.0215	0.6737	0.000231415	0.00241811										5e-05	0.000231415
	218.181	3.006	0.0065	0.7875	7.10352e-05	0.00184078		218.157	2.9829	0.0354	0.7538	0.000375615	0.00204144										7.10352e-05	0.000375615
	218.156	4.0155	0.0091	0.8242	9.91891e-05	0.00159384		218.157	4.0137	0.0512	0.7964	0.000534364	0.00178362										9.91891e-05	0.000534364
	218.157	4.9846	0.0114	0.8516	0.00012397	0.00139015		218.157	5.0061	0.0668	0.8177	0.000685715	0.00163973										0.00012397	0.000685715
	218.158	6.0051	0.014	0.8705	0.000151844	0.00124003		218.157	6.0019	0.0816	0.8311	0.000824356	0.0015441										0.000151844	0.000824356
	218.157	7.4985	0.0177	0.8894	0.000191254	0.00108204		218.157	7.4965	0.1084	0.8373	0.00106314	0.00149852										0.000191254	0
	218.165	9.9819	0.0244	0.907	0.000261851	0.000927861		218.157	9.9905	0.145	0.8331	0.00136372	0.00152949										0.000261851	0
	218.166	12.5	0.0298	0.9185	0.000318032	0.000823435		218.157	12.515	0.1953	0.8151	0.00172874	0.00165783										0.000318032	0
	218.161	14.958	0.0359	0.9255	0.000380723	0.000758447		218.157	15.028	0.2596	0.7796	0.00211429	0.00189006										0.000380723	0
																							0	0
	233.136	1.0087	0	0				233.151	1.0093	0	0												0	0
	233.137	1.3855	0.0013	0.2385	5e-05	0.0019978		233.152	1.4413	0.0065	0.2578	7.10352e-05	0.00210473										5e-05	7.10352e-05
	233.138	1.7432	0.0026	0.3732	5e-05	0.00257314		233.152	2.0928	0.0166	0.4547	0.000179569	0.00272743										5e-05	0.000179569
	233.139	2.2667	0.0044	0.4967	5e-05	0.00274988		233.152	3.0096	0.031	0.5839	0.000330429	0.00267257										5e-05	0.000330429
	233.144	3.0449	0.0073	0.6146	7.97138e-05	0.00260554		233.152	4.0009	0.047	0.6585	0.000492701	0.00247366										7.97138e-05	0.000492701
	233.146	4.0652	0.0106	0.6922	0.000115364	0.00234365		233.152	4.9975	0.0637	0.6998	0.000656065	0.00231088										0.000115364	0.000656065
	233.15	4.9902	0.0136	0.7363	0.000147565	0.00213579		233.152	6.0123	0.0807	0.7244	0.000816063	0.00219609										0.000147565	0.000816063
	233.149	6.1448	0.0173	0.7725	0.000187008	0.00193318		233.152	7.5018	0.107	0.7427	0.00105106	0.00210206										0.000187008	0
	233.15	7.5195	0.0217	0.8025	0.00023352	0.00174343		233.152	9.9986	0.1544	0.7504	0.00143617	0.0020603										0.00023352	0
	233.149	9.945	0.0295	0.8351	0.000314927	0.00151479		233.152	12.495	0.2135	0.7403	0.0018471	0.00211482										0.000314927	0
	233.152	12.342	0.0372	0.8543	0.000393978	0.00136919		233.152	14.963	0.2887	0.6823	0.00225888	0.00238443										0.000393978	0
	233.15	14.868	0.0451	0.8687	0.000473726	0.00125466																	0.000473726	0
								243.138	1.4307	0	0												0	0
	243.093	1.428	0	0				243.151	1.5115	0.0013	0.0439	5e-05	0.000461701										0	5e-05
	243.148	1.88	0.0017	0.1965	5e-05	0.00173677		243.151	2.0028	0.0097	0.2388	0.000105665	0.00199952										5e-05	0.000105665
	243.149	2.1307	0.0026	0.2755	5e-05	0.0021956		243.151	3.0074	0.026	0.4405	0.000278564	0.00271106										5e-05	0.000278564
	243.156	3.1976	0.0073	0.4794	7.97138e-05	0.00274533		243.151	4.0187	0.0434	0.5419	0.000456681	0.00273069										7.97138e-05	0.000456681
	243.156	4.0948	0.0109	0.5713	0.000118593	0.00269408		243.151	5.0029	0.0616	0.5974	0.00063586	0.00264565										0.000118593	0.00063586
	243.155	5.0363	0.0146	0.6353	0.000158255	0.00254863		243.151	5.9949	0.0806	0.6343	0.00081514	0.0025516										0.000158255	0.00081514
	243.159	6.1396	0.019	0.684	0.000205029	0.00237758		243.151	7.601	0.1121	0.6664	0.00109487	0.00244542										0.000205029	0
	243.145	7.5428	0.0245	0.7259	0.000262897	0.00218866		243.151	9.9982	0.1649	0.6766	0.00151479	0.00240694										0.000262897	0
	243.148	10.042	0.0345	0.7712	0.000366407	0.00194096		243.151	12.561	0.2313	0.6523	0.0019558	0.00249485										0.000366407	0
	243.151	12.343	0.0433	0.7984	0.000455676	0.00177053		243.151	14.994	0.343	0.5706	0.00247886	0.00269517										0.000455676	0
	243.15	14.949	0.0531	0.8176	0.000553084	0.00164043		243.151	15.207	0.3571		0.00252538	5e-05										0.000553084	0
																							0	0
	258.06	2.2909	0	0																			0	0
	258.146	2.8592	0.003	0.1474	5e-05	0.00138241		258.144	2.2925	0	0	5e-05	5e-05										5e-05	5e-05
	258.147	3.2454	0.005	0.2238	5.4725e-05	0.00191085		258.149	2.7863	0.0093	0.136	0.000101349	0.00129254										5.4725e-05	0.000101349
	258.15	4.1368	0.0098	0.3493	0.000106744	0.00250018		258.149	3.3731	0.0197	0.247	0.000212431	0.0020459										0.000106744	0.000212431
	258.151	5.1711	0.0151	0.4453	0.000163592	0.00271709		258.149	4.1673	0.034	0.3514	0.000361284	0.0025071										0.000163592	0.000361284
	258.151	6.3395	0.021	0.5171	0.000226149	0.00274678		258.149	5.1809	0.0534	0.4272	0.000556033	0.0026917										0.000226149	0.000556033
	258.153	7.533	0.0272	0.5693	0.000291062	0.00269717		258.149	5.9284	0.0688	0.4715	0.000704732	0.00274107										0.000291062	0.000704732
	258.144	9.9881	0.0398	0.6397	0.000420376	0.00253532		258.149	7.6148	0.1023	0.5212	0.00101018	0.00274506										0.000420376	0
	258.147	12.204	0.0508	0.6792	0.000530413	0.00239676		258.149	10.241	0.1716	0.5563	0.00156369	0.00271513										0.000530413	0
	258.149	15.442	0.0677	0.7145	0.000694284	0.00224389		258.149	12.108	0.2254	0.5343	0.00192054	0.00273706										0.000694284	0
								258.149	13.245c	0.2842	0.4931	0.00223773	0.00274948										0	0
	273.177	3.488	0	0				258.149	13.405c	0.2971	0.4941	0.00229715	0.00274962										0	0
	273.177	4.0825	0.0041	0.0942	5e-05	0.00093859		258.149	13.540c	0.31	0.4793	0.0023529	0.00274529										5e-05	0
	273.191	4.3654	0.006	0.1316	6.5604e-05	0.0012571		258.149	13.640c	0.3286	0.3308	0.00242684	0.00243508										6.5604e-05	0
	273.19	4.673	0.0082	0.1679	8.94604e-05	0.00153681																	8.94604e-05	0
	273.19	5.301	0.0124	0.2299	0.000134709	0.00194751		273.128	3.4837	0	0												0.000134709	0
	273.192	6.254	0.0189	0.3043	0.000203971	0.00232872		273.152	3.5402	0.0011	0.011	5e-05	0.000119669										0.000203971	5e-05
	273.194	7.613	0.0281	0.381	0.000300414	0.00259423		273.152	4.1499	0.0132	0.1097	0.000143283	0.00107433										0.000300414	0.000143283
	273.193	10.133	0.0454	0.4721	0.000476727	0.00274144		273.152	4.9051	0.0279	0.1931	0.000298337	0.00171394										0.000476727	0.000298337
	273.193	12.458	0.0624	0.5242	0.000643569	0.00274356		273.152	6.5532	0.0622	0.3142	0.000641643	0.00237026										0.000643569	0.000641643
	273.197	14.867	0.0862	0.5602	0.000866465	0.00271014		273.152	8.068	0.0977	0.3654	0.000969702	0.00255071										0.000866465	0.000969702
								273.152	9.4943	0.1359	0.3849	0.00129174	0.00260427										0	0
	280.654	4.2325	0	0				273.152	11.031c	0.1943	0.373	0.00172202	0.00257258										0	0
	280.653	4.4868	0.002	0.0327	5e-05	0.000347938		273.152	11.472c	0.2214	0.3562	0.0018962	0.00252254										5e-05	0
	280.654	4.7775	0.0043	0.0676	5e-05	0.000693333		273.152	11.627c	0.2354	0.3464	0.00197986	0.00249048										5e-05	0
	280.656	5.1334	0.0072	0.1056	7.86298e-05	0.00103894		273.152	11.786c	0.2541	0.3225	0.00208487	0.00240343										7.86298e-05	0
	280.655	6.2532	0.0161	0.2016	0.000174249	0.00177053		273.152	11.792c	0.2495		0.00205975	5e-05										0.000174249	0
	280.657	7.6869	0.0275	0.2872	0.000294181	0.00225188																	0.000294181	0
	280.655	10.079	0.0463	0.3762	0.000485719	0.00258141		288.152	5.092	0	0												0.000485719	0
	280.657	12.351	0.0662	0.4314	0.000679993	0.00269823		288.151	5.2408	0.0032	0.0171	5e-05	0.000184883										0.000679993	5e-05
	280.657	14.967	0.0895	0.4708	0.000896387	0.00274062		288.151	6.0479	0.021	0.0897	0.000226149	0.000898193										0.000896387	0.000226149
								288.151	6.8756	0.0403	0.1419	0.000425435	0.00133941										0	0.000425435
	288.163	5.0896	0	0				288.151	8.0236	0.0704	0.1906	0.000719882	0.00169699										0	0.000719882
	288.167	5.2805	0.0017	0.0181	5e-05	0.000195496		288.151	9.3017c	0.1154	0.2062	0.00112291	0.0018005										5e-05	0
	288.162	6.751	0.0156	0.1303	0.000168923	0.00124654		288.151	9.5796c	0.134	0.1984	0.00127648	0.00174941										0.000168923	0
	288.169	7.707	0.0245	0.1809	0.000262897	0.00162993		288.151	9.6953c	0.1928		0.00171191	5e-05										0.000262897	0
	288.169	9.192	0.0388	0.2425	0.00041024	0.00202063																	0.00041024	0
	288.17	10.234	0.049	0.2772	0.000512589	0.00220396		303.153	7.2136	0	0												0.000512589	0
	288.172	12.843	0.0767	0.3337	0.000778988	0.00244579		303.148	7.3072	0.0025	0.0046	5e-05	5.03672e-05										0.000778988	5e-05
	288.169	14.301	0.0938	0.358	0.000935017	0.0025282		303.148	7.3541	0.004	0.0068	5e-05	7.42914e-05										0.000935017	5e-05
	288.169	15.089	0.1031	0.3663	0.00101717	0.00255337		303.148	7.4232	0.0063	0.0095	6.88634e-05	0.000103507										0	6.88634e-05
								303.148	7.507	0.0099	0.0125	0.000107822	0.000135781										0	0.000107822
	295.65	6.074	0	0				303.148	7.5717c	0.0122		0.000132563	5e-05										0	0.000132563
	295.651	7.4597	0.0163	0.0811	0.000176377	0.000819751																	0.000176377	0
	295.652	9.1282	0.0371	0.1484	0.000392959	0.00139015																	0.000392959	0
	295.652	10.136	0.0507	0.1766	0.000529425	0.00159954																	0.000529425	0
	295.656	12.427	0.0847	0.2149	0.000852785	0.0018559																	0.000852785	0
	295.66	13.743	0.1113	0.217	0.00108804	0.00186902																	0	0
	295.656	13.809	0.1137	0.2164	0.0011085	0.00186528																	0	0
	295.667	13.879	0.1157	0.2163	0.00112545	0.00186466																	0	0
	295.667	14.13	0.1239	0.2143	0.00119404	0.00185213																	0	0
	295.667	14.277	0.129	0.2118	0.00123595	0.00183635																	0	0
	295.664	14.414	0.1346	0.208	0.00128131	0.0018121																	0	0
	295.667	14.594	0.1438	0.2013	0.00135434	0.00176856																	0	0
	295.666	14.645	0.1754	0.1993	0.00159098	0.00175537																	0	0
																							0	0
	303.144	7.2129	0	0																			0	0
	303.142	7.2801	0.0011	0.0025	5e-05	5e-05																	5e-05	0
	303.144	7.6537	0.0081	0.0149	8.83783e-05	0.000161458																	8.83783e-05	0
	303.146	7.7697	0.0104	0.0183	0.00011321	0.000197616																	0.00011321	0
	303.145	7.7824	0.0115	0.0191	0.000125045	0.000206087																	0.000125045	0
	303.141	7.804	0.0118	0.0195	0.000128268	0.000210317																	0.000128268	0
	303.144	7.8397	0.0129	0.0202	0.000140069	0.000217712																	0.000140069	0
	303.149	7.8633	0.013	0.0208	0.000141141	0.000224041																	0.000141141	0
	303.155	7.9307	0.0173	0.0227	0.000187008	0.000244032																	0.000187008	0

## Sheet: (S4) N2 (Westman et al, 2016 a)
Westman, S. F., Stang, H. G. J., Løvseth, S. W., Austegard, A., Snustad, I., Størset, S. T., & Ertesvåg, I. S. (2016). Vapor-liquid equilibrium data for the carbon dioxide and nitrogen (CO2 + N2) system at the temperatures 223, 270, 298 and 303 K and pressures up to 18 MPa. Fluid Phase Equilibria, 409, 207–241. https://doi.org/10.1016/j.fluid.2015.09.034
	Data				Uncertainties														Data				Uncertainties
	T	p	x_CO2	x_N2	s (T)	u_ave(T)	u(T)	s (p)	u_ave(p)	u(p)	s(x)	u_tot(x)	u(x)	x_CO2_calc					T	p	y_CO2	y_N2	s (T)	u_ave(T)	u(T)	s (p)	u_ave(p)	u(p)	s(y)	u_tot(y)	u(y)	y_CO2_calc
	(K)	(MPa)			(K)	(K)	(K)	(MPa)	(MPa)	(MPa)	(-)	(-)	(-)						(K)	(MPa)			(K)	(K)	(K)	(MPa)	(MPa)	(MPa)	(-)	(-)	(-)
P1	223.138	0.6829	0.99999	1e-05	5.3e-05	0.0025	0.0025	2.5e-06	0.0005	0.0005						0	0	P1	223.138	0.6829	0.99999	1e-05	5.3e-05	0.0025	0.0025	2.5e-06	0.0005	0.0005
L1	223.14	1.9354	0.98156	0.01844	4.5e-05	0.0024	0.0024	4.4e-05	0.00052	0.00052	9.3e-06	0.00027	0.00027	0.98346		-0.001	0.0029	V1	223.139	1.9383	0.407	0.593	0.00011	0.0026	0.0026	0.00036	0.00052	0.00063	0.00012	0.00029	0.00031	0.4105
L2	223.138	4.3468	0.94422	0.05578	0.00011	0.0026	0.0026	0.00025	0.0011	0.0011	4.2e-06	0.00027	0.00027	0.94892		0.001	0.0067	V2	223.139	4.3535	0.23253	0.76747	8.2e-05	0.0025	0.0025	0.0012	0.0011	0.0016	3.8e-05	0.00028	0.00028	0.23398
																223.139	4.3652	V3	223.139	4.3652	0.23239	0.76761	0.00018	0.0025	0.0025	0.0011	0.0011	0.0015	6.9e-05	0.00028	0.00028	0.23364
L3	223.139	5.0287	0.93314	0.06686	0.00014	0.0034	0.0034	0.00062	0.0011	0.0013	8e-06	0.00027	0.00027	0.93846		0	0.0091	V4	223.139	5.0378	0.21785	0.78215	0.00012	0.0034	0.0034	0.001	0.0011	0.0015	4.8e-05	0.00027	0.00028	0.21745
L4	223.143	6.0976	0.91557	0.08443	0.00017	0.0055	0.0055	0.00078	0.0011	0.0014	1e-05	0.00027	0.00027	0.92134		-0.002	-0.0123	V5	223.141	6.0853	0.20174	0.79826	8.5e-05	0.0051	0.0051	0.0018	0.0011	0.0021	4.7e-05	0.00027	0.00028	0.20185
L5	223.141	6.9979	0.90041	0.09959	7.6e-05	0.0054	0.0054	0.0011	0.0011	0.0016	2.1e-05	0.00027	0.00027	0.90618		-0.002	0.0118	V6	223.139	7.0097	0.19326	0.80674	0.00013	0.0049	0.0049	0.0016	0.0016	0.0022	9.8e-05	0.00027	0.00029	0.19449
L6	223.139	8.1151	0.88108	0.11892	0.00019	0.005	0.005	0.001	0.0012	0.0016	1.1e-05	0.00027	0.00027	0.88632		0.002	-0.0162	V7	223.141	8.0989	0.18971	0.81029	0.00012	0.0057	0.0057	0.0015	0.0012	0.002	6.6e-05	0.00027	0.00028	0.19118
																223.141	8.4403	V8	223.141	8.4403	0.18981	0.81019	0.00017	0.0036	0.0036	0.0017	0.0013	0.0021	1.1e-05	0.00027	0.00027	0.1911
L7	223.14	8.7815	0.86908	0.13092	6.5e-05	0.0033	0.0033	0.0021	0.0013	0.0025	4.4e-05	0.00027	0.00028	0.87386		0.002	-0.1736	V9	223.142	8.6079	0.1898	0.8102	0.00044	0.0042	0.0042	0.0015	0.0013	0.002	5.7e-05	0.00027	0.00028	0.19122
L8	223.14	9.2232	0.86112	0.13888	0.00026	0.006	0.006	0.0018	0.0014	0.0022	3.3e-05	0.00027	0.00028	0.86532		0	-0.0312	V10	223.14	9.192	0.19069	0.80931	0.00028	0.0054	0.0054	0.0013	0.0014	0.0019	3.8e-05	0.00027	0.00028	0.19234
L9	223.141	9.8292	0.85043	0.14957	6.2e-05	0.0052	0.0052	0.003	0.0027	0.004	1.2e-05	0.00028	0.00028	0.85322		0	-0.0242	V11	223.141	9.805	0.19283	0.80717	6.6e-05	0.0052	0.0052	0.002	0.0026	0.0033	6.9e-05	0.00027	0.00028	0.1947
L10	223.14	10.843	0.82974	0.17026	5.8e-05	0.0036	0.0036	0.0033	0.0027	0.0043	4.6e-05	0.00028	0.00028	0.83187		-0.001	0.0264	V12	223.139	10.8694	0.1999	0.8001	0.00024	0.0032	0.0032	0.0019	0.0027	0.0033	0.0001	0.00027	0.00029	0.2015
L11	223.142	10.8779	0.8292	0.1708	7.6e-05	0.0054	0.0054	0.0027	0.0027	0.0038	5.4e-05	0.00028	0.00028	0.83111		-0.001	1.1008	V13	223.141	11.9787	0.20881	0.79119	0.00035	0.005	0.005	0.0025	0.0027	0.0037	9.6e-05	0.00028	0.00029	0.2123
L12	223.143	12.0106	0.80546	0.19454	8.9e-05	0.0055	0.0055	0.0042	0.0027	0.005	8.4e-05	0.00028	0.00029	0.80527		-223.143	-12.0106
L13	223.138	14.9228	0.73343	0.26657	0.00018	0.003	0.003	0.0058	0.0028	0.0064	0.00016	0.00029	0.00033	0.72553		0	0.0471	V14	223.138	14.9699	0.25683	0.74317	0.00036	0.003	0.003	0.0033	0.0028	0.0043	0.00026	0.00028	0.00038	0.26333
L14	223.14	15.9554	0.70046	0.29954	7.6e-05	0.0029	0.0029	0.0069	0.0028	0.0075	0.00025	0.00029	0.00038	0.68981		-0.002	0.0544	V15	223.138	16.0098	0.28507	0.71493	0.00011	0.0028	0.0028	0.0035	0.0028	0.0045	0.00016	0.00029	0.00033	0.29132
L15	223.137	17.1911	0.64879	0.35121	0.00016	0.0028	0.0028	0.008	0.0028	0.0084	0.00042	0.00031	0.00052	0.63665		0.002	0.0599	V16	223.139	17.251	0.33148	0.66852	0.00016	0.0029	0.0029	0.0033	0.0028	0.0043	0.00016	0.0003	0.00034	0.33698
L16	223.139	18.156	0.57419	0.42581	0.00011	0.0027	0.0027	0.0084	0.0028	0.0088	0.0012	0.00035	0.0013	0.57689		-0.001	0.0613	V17	223.138	18.2173	0.4148	0.5852	5.8e-05	0.0027	0.0027	0.0033	0.0028	0.0043	0.00061	0.00036	0.00071	0.39381
L17	269.996	9.5824	0.86046	0.13954	0.00012	0.0057	0.0057	0.0022	0.0014	0.0026	5.1e-05	0.00028	0.00028	0.85932		0.001	-0.0253	V18	269.997	9.5571	0.58169	0.41831	7.3e-05	0.0048	0.0048	0.0045	0.0014	0.0048	0.00025	0.00028	0.00038	0.58466
																269.996	9.5839	V19	269.996	9.5839	0.58095	0.41905	0.00011	0.006	0.006	0.0026	0.0014	0.0029	0.00023	0.00028	0.00036	0.58453
P2	298.174	6.4369	0.99999	1e-05	1.9e-05	0.0016	0.0016	8e-06	0.0012	0.0012						0	0	P2	298.174	6.4369	0.99999	1e-05	1.9e-05	0.0016	0.0016	8e-06	0.0012	0.0012
L18	298.158	6.709	0.99359	0.00641	0.00022	0.0015	0.0015	0.00011	0.0011	0.0011	2.7e-06	0.00027	0.00027	0.99371		0.001	-0.0002	V20	298.159	6.7088	0.98174	0.01826	2.2e-05	0.0015	0.0015	4.2e-05	0.0011	0.0011	9e-05	0.00028	0.0003	0.98181
L19	298.16	6.7192	0.99334	0.00666	5.5e-05	0.0014	0.0014	5e-05	0.0011	0.0011	3.7e-06	0.00027	0.00027	0.99347		-0.002	0.0002	V21	298.158	6.7194	0.98097	0.01903	8.7e-05	0.0015	0.0015	0.00013	0.0011	0.0011	6.8e-06	0.00028	0.00028	0.98113
L20	298.161	7.1003	0.98384	0.01616	0.00036	0.0016	0.0016	0.0001	0.0011	0.0011	9.9e-07	0.00027	0.00027	0.98411		0.001	-0.0015	V22	298.162	7.0988	0.95952	0.04048	5.3e-06	0.0015	0.0015	2.4e-05	0.0012	0.0012	1.5e-05	0.00028	0.00028	0.95949
L21	298.162	7.4191	0.97525	0.02475	0.00016	0.0015	0.0015	0.00017	0.0012	0.0012	3e-06	0.00027	0.00027	0.97557		-0.001	-0.0028	V23	298.161	7.4163	0.94435	0.05565	6.9e-05	0.0014	0.0014	0.0001	0.0011	0.0011	5.6e-05	0.00028	0.00028	0.94439
																298.163	7.4175	V24	298.163	7.4175	0.94434	0.05566	0.00011	0.0015	0.0015	0.00029	0.0011	0.0012	3.8e-05	0.00028	0.00028	0.94435
L22	298.175	7.8946	0.9605	0.0395	0.00043	0.0015	0.0015	0.0003	0.0012	0.0012	3.7e-06	0.00028	0.00028	0.96091		0	-0.0011	V25	298.175	7.8935	0.92792	0.07208	1.5e-05	0.0015	0.0015	0.00015	0.0012	0.0012	2.3e-05	0.00028	0.00028	0.92736
L23	298.174	8.0782	0.95344	0.04656	0.00012	0.0016	0.0016	3e-05	0.0012	0.0012	4.8e-06	0.00028	0.00028	0.95412		0	-0.0058	V26	298.174	8.0724	0.92467	0.07533	7.7e-05	0.0016	0.0016	0.0003	0.0012	0.0012	3.9e-05	0.00027	0.00028	0.92293
L24	298.171	8.1479	0.95029	0.04971	0.00015	0.0014	0.0014	0.00022	0.0012	0.0013	1.1e-05	0.00028	0.00028	0.95126		-0.002	-0.0045	V27	298.169	8.1434	0.92461	0.07539	0.0003	0.0014	0.0015	8.1e-05	0.0012	0.0012	5.2e-05	0.00027	0.00028	0.92153
L25	298.173	8.1544	0.94976	0.05024	0.00025	0.0015	0.0015	0.0004	0.0012	0.0013	2.3e-06	0.00028	0.00028	0.95099		0	0.0982	V28	298.173	8.2526	0.9261	0.0739	7.3e-05	0.0015	0.0015	0.00014	0.0012	0.0012	4.2e-05	0.00027	0.00028	0.92011
L26	298.174	8.2531	0.94359	0.05641	0.00036	0.0015	0.0015	0.00031	0.0012	0.0012	3.2e-05	0.00028	0.00028	0.94654		0	0.019	V29	298.174	8.2721	0.92694	0.07306	8.9e-05	0.0015	0.0015	8.8e-05	0.0012	0.0012	8.4e-05	0.00027	0.00029	0.91995
L27	298.174	8.2743	0.94155	0.05845	0.00044	0.0015	0.0016	0.00014	0.0013	0.0013	1.8e-05	0.00028	0.00028	0.94551		0.001	0.0119	V30	298.175	8.2862	0.9273	0.0727	1.2e-05	0.0015	0.0015	0.0001	0.0013	0.0013	4.6e-05	0.00027	0.00028	0.91988
L28	298.174	8.2862	0.94041	0.05959	0.00028	0.0015	0.0015	1.5e-05	0.0013	0.0013	6.4e-06	0.00028	0.00028	0.94492		0.001	0.011	V31	298.175	8.2972	0.93025	0.06975	0.00036	0.0016	0.0017	7.6e-05	0.0012	0.0012	3.4e-05	0.00027	0.00028	0.91982
L29	298.176	8.2971	0.93797	0.06203	2e-05	0.0016	0.0016	0.00018	0.0012	0.0012	2e-05	0.00028	0.00028	0.94437		-298.176	-8.2971
P3	303.158	7.2105	0.99999	1e-05	9.5e-06	0.002	0.002	3e-05	0.0011	0.0011						0	0	P3	303.158	7.2105	0.99999	1e-05	9.5e-06	0.002	0.002	3e-05	0.0011	0.0011
L30	303.156	7.4035	0.9945	0.0055	0.0005	0.0019	0.002	3e-05	0.0011	0.0011	1.4e-06	0.00027	0.00027	0.99457		0.001	-0.0028	V32	303.157	7.4007	0.99154	0.00846	0.00027	0.002	0.002	1.7e-05	0.0012	0.0012	1.4e-05	0.00028	0.00028	0.99157
																303.157	7.4672	V33	303.157	7.4672	0.98904	0.01096	0.00024	0.002	0.002	5.5e-05	0.0011	0.0011	2.6e-05	0.00028	0.00028	0.98888
L31	303.155	7.5216	0.99044	0.00956	0.0003	0.0017	0.0017	3.2e-05	0.0011	0.0011	1.2e-06	0.00028	0.00028	0.99078		0.003	0.0001	V34	303.158	7.5217	0.98695	0.01305	1.8e-05	0.0017	0.0017	7.9e-05	0.0011	0.0011	1.5e-05	0.00028	0.00028	0.98682
L32	303.157	7.5345	0.98985	0.01015	3.1e-05	0.0017	0.0017	4.3e-05	0.0011	0.0011	3.3e-06	0.00028	0.00028	0.99035		0.001	0.0005	V35	303.158	7.535	0.98699	0.01301	3.5e-05	0.0018	0.0018	5.7e-05	0.0012	0.0012	9.4e-06	0.00028	0.00028	0.98635
L33	303.157	7.5452	0.98928	0.01072	8.9e-05	0.0017	0.0017	2.8e-05	0.0012	0.0012	5.1e-06	0.00028	0.00028	0.98997		0.001	-0.0002	V36	303.158	7.545	0.98683	0.01317	2e-05	0.0017	0.0017	2.1e-05	0.0012	0.0012	2.3e-05	0.00028	0.00028	0.986
L34	303.157	7.5531	0.98883	0.01117	5.8e-05	0.0018	0.0018	2.5e-05	0.0012	0.0012	2e-06	0.00028	0.00028	0.98969		0.001	0.0001	V37	303.158	7.5532	0.98681	0.01319	0.00024	0.0018	0.0018	0.00011	0.0012	0.0012	6.6e-05	0.00028	0.00028	0.98571
L35	303.157	7.5539	0.98894	0.01106	5.2e-05	0.0017	0.0017	6.7e-05	0.0011	0.0011	1.8e-06	0.00028	0.00028	0.98966		0.001	0.0001	V38	303.158	7.554	0.98662	0.01338	3.2e-05	0.0018	0.0018	6.2e-05	0.0011	0.0011	1.6e-05	0.00028	0.00028	0.98568
																303.157	7.5543	V39	303.157	7.5543	0.98641	0.01359	0.0001	0.0017	0.0017	1.9e-05	0.0011	0.0011	1.1e-05	0.00028	0.00028	0.98571
L36	303.157	7.5575	0.9884	0.0116	0.00017	0.0017	0.0017	4.6e-05	0.0011	0.0011	5.2e-06	0.00028	0.00028	0.98954		0.001	-0.0001	V40	303.158	7.5574	0.98708	0.01292	2.3e-05	0.0017	0.0017	6.2e-05	0.0011	0.0011	8.2e-06	0.00028	0.00028	0.98568

## Sheet: (S5) O2 (Westman et al, 2016 b)
Westman, S. F., Stang, H. G. J., Løvseth, S. W., Austegard, A., Snustad, I., & Ertesvåg, I. S. (2016). Vapor-liquid equilibrium data for the carbon dioxide and oxygen (CO2 + O2) system at the temperatures 218, 233, 253, 273, 288 and 298 K and pressures up to 14 MPa. Fluid Phase Equilibria, 421, 67–87. https://doi.org/10.1016/j.fluid.2016.04.002
	Data				Uncertainties														Data				Uncertainties
	T	p	x_CO2	x_O2	s (T)	u(T)	u(T_ave)	s (p)	u(p)	u(p_ave)	s(x_CO2)	u_tot(x_CO2)	u(x_CO2)	x_CO2_calc					T	p	y_CO2	y_O2	s (T)	u(T)	u(T_ave)	s (p)	u(p)	u(p_ave)	s(y_CO2)	u_tot(y_CO2)	u(y_CO2)	y_CO2_calc
	(K)	(MPa)			(K)	(K)	(K)	(MPa)	(MPa)	(MPa)	(-)	(-)	(-)	(-)					(K)	(MPa)			(K)	(K)	(K)	(MPa)	(MPa)	(MPa)	(-)	(-)	(-)	(-)
P1	218.147	0.5546	0.99999	1e-05	7.3e-05	0.0037	0.0037	1.1e-06	0.00049	0.00049						0	0	P1	218.147	0.5546	0.99999	1e-05	7.3e-05	0.0037	0.0037	1.1e-06	0.00049	0.00049
																218.148	1.0237	V1	218.148	1.0237	0.57354	0.42646	6.1e-05	0.0034	0.0034	3.6e-05	0.00051	0.00051	0.0001	0.00055	0.00056	0.57416
L1	218.148	2.1957	0.96687	0.03313	0.0002	0.0035	0.0035	9.5e-06	0.00052	0.00052	4.8e-06	0.00048	0.00048	0.96887		0	0	V2	218.148	2.1957	0.29849	0.70151	0.0002	0.0035	0.0035	1.6e-05	0.00052	0.00052	5e-05	0.00048	0.00049	0.30252
L2	218.148	3.9362	0.92958	0.07042	7.8e-05	0.0037	0.0037	1.9e-05	0.0011	0.0011	3.8e-06	0.00048	0.00048	0.9325		0	0	V3	218.148	3.9362	0.19663	0.80337	4.8e-05	0.0038	0.0038	1.1e-05	0.0011	0.0011	4.2e-05	0.00048	0.00048	0.20251
L3	218.148	5.9189	0.88226	0.11774	0.00043	0.0034	0.0034	6.8e-06	0.0011	0.0011	3.5e-06	0.00048	0.00048	0.88563		0.002	0	V4	218.15	5.9189	0.16093	0.83907	7.3e-05	0.0032	0.0032	4.7e-06	0.0011	0.0011	1.4e-05	0.00048	0.00048	0.16826
L4	218.149	7.8935	0.82832	0.17168	0.00017	0.0035	0.0035	5e-06	0.0012	0.0012	4.8e-06	0.00048	0.00048	0.83104		-0.001	0	V5	218.148	7.8935	0.15229	0.84771	0.00024	0.0035	0.0035	5.9e-06	0.0012	0.0012	1.1e-05	0.00048	0.00048	0.1612
L5	218.148	9.7335	0.76941	0.23059	9.8e-05	0.0034	0.0034	5.5e-06	0.0014	0.0014	3e-06	0.00048	0.00048	0.76955		0	0	V6	218.148	9.7335	0.15918	0.84082	0.00011	0.0035	0.0035	8.1e-06	0.0014	0.0014	7.2e-06	0.00048	0.00048	0.1694
L6	218.148	11.791	0.68723	0.31277	0.00013	0.0035	0.0035	1e-05	0.0027	0.0027	5.3e-06	0.0005	0.0005	0.67972		-0.001	0	V7	218.147	11.791	0.18681	0.81319	0.00017	0.0035	0.0035	1.1e-05	0.0027	0.0027	5.6e-06	0.00048	0.00048	0.19797
L7	218.148	13.0212	0.61994	0.38006	0.00014	0.0035	0.0035	1.3e-05	0.0028	0.0028	7.2e-06	0.00052	0.00052	0.6047		0	-0.0001	V8	218.148	13.0211	0.22283	0.77717	0.00014	0.0035	0.0035	1.6e-05	0.0028	0.0028	8.8e-06	0.00049	0.00049	0.23321
L8	218.148	14.0358	0.53329	0.46671	0.00016	0.0036	0.0036	2e-05	0.0028	0.0028	2.5e-05	6.0e-4+	6.0e-4+	0.51002		0	0.0001	V9	218.148	14.0359	0.28665	0.71335	0.0002	0.0036	0.0036	2.2e-05	0.0028	0.0028	3.8e-05	5.7e-4þ	5.7e-4þ	0.29187
L9*	218.148	14.3563	0.47535	0.52465	0.00012	0.0033	0.0033	1.3e-05	0.0028	0.0028	5e-06	9.8e-4+	9.8e-4+	0.45826		0	0	V10*	218.148	14.3563	0.33855	0.66145	4.8e-05	0.0032	0.0032	9.5e-06	0.0028	0.0028	1.7e-05	9.4e-4þ	9.4e-4þ	0.33136
L10*	218.148	14.3873	0.4644	0.5356	0.00012	0.0034	0.0034	1.7e-05	0.0028	0.0028	5.4e-06	1.3e-3+	1.3e-3+	0.45116		-0.001	0	V11*	218.147	14.3873	0.34936	0.65064	0.0002	0.0033	0.0033	7.4e-06	0.0028	0.0028	2e-05	1.2e-3þ	1.2e-3þ	0.33726
L11*	218.149	14.4111	0.45232	0.54768	0.00021	0.0033	0.0033	1.6e-05	0.0028	0.0028	2.4e-05	1.9e-3+	1.9e-3+	0.44512		0	0	V12*	218.149	14.4111	0.36111	0.63889	0.00019	0.0033	0.0033	1.5e-05	0.0028	0.0028	7.5e-05	1.8e-3þ	1.8e-3þ	0.34237
P2	233.143	1.0048	0.99999	1e-05	7.4e-05	0.0068	0.0068	1.1e-05	0.00051	0.00051						0	0	P2	233.143	1.0048	0.99999	1e-05	7.4e-05	0.0068	0.0068	1.1e-05	0.00051	0.00051
L13	233.142	1.9677	0.98023	0.01977	0.00011	0.0072	0.0072	8.4e-06	0.00051	0.00051	8.9e-05	0.00048	0.00049	0.98262		0	0	V14	233.142	1.9677	0.56397	0.43603	0.00015	0.0073	0.0073	2.3e-06	0.00051	0.00051	0.00012	0.00051	0.00053	0.56621
L14	233.141	2.9345	0.9602	0.0398	5.5e-05	0.0078	0.0078	2.3e-05	0.00053	0.00053	4.4e-06	0.00048	0.00048	0.9641		0.001	0.0001	V15	233.142	2.9346	0.41117	0.58883	0.00021	0.0077	0.0077	1.3e-05	0.00052	0.00053	3.3e-05	0.00049	0.00049	0.41571
L15	233.143	3.9408	0.93829	0.06171	0.00023	0.0068	0.0068	4.4e-05	0.0011	0.0011	4.6e-06	0.00048	0.00048	0.94358		0	0	V16	233.143	3.9408	0.33185	0.66815	0.00031	0.0068	0.0068	2.5e-05	0.0011	0.0011	1.4e-05	0.00049	0.00049	0.33997
L16	233.143	5.9477	0.89067	0.10933	0.00026	0.0073	0.0073	7.2e-06	0.0011	0.0011	3e-06	0.00048	0.00048	0.89803		0	-0.0002	V17	233.143	5.9475	0.2628	0.7372	7.5e-05	0.0076	0.0076	9.5e-05	0.0011	0.0011	4.7e-06	0.00048	0.00048	0.27331
L17	233.143	7.8334	0.84017	0.15983	0.0002	0.0075	0.0075	9.7e-06	0.0012	0.0012	3.5e-06	0.00048	0.00048	0.84775		-0.001	0.0001	V18	233.142	7.8335	0.24021	0.75979	0.00023	0.0075	0.0075	3.5e-06	0.0012	0.0012	2e-05	0.00048	0.00048	0.2524
L18	233.142	8.8724	0.80939	0.19061	0.0006	0.0075	0.0075	9.4e-06	0.0013	0.0013	1.8e-05	0.00048	0.00048	0.81577		-0.001	0	V19	233.141	8.8724	0.23715	0.76285	0.00032	0.0076	0.0076	4.4e-06	0.0013	0.0013	2.2e-05	0.00048	0.00048	0.25033
L19	233.142	9.8514	0.77736	0.22264	0.00033	0.0071	0.0071	1.1e-05	0.0014	0.0014	8.9e-06	0.00048	0.00048	0.78187		-0.001	0	V20	233.141	9.8514	0.2394	0.7606	0.00011	0.0075	0.0075	7.7e-06	0.0014	0.0014	5.4e-06	0.00048	0.00048	0.25343
L20	233.14	11.8341	0.69897	0.30103	0.00015	0.0073	0.0073	8.8e-06	0.0027	0.0027	4.8e-06	0.0005	0.0005	0.69628		0.001	0	V21	233.141	11.8341	0.26143	0.73857	0.00016	0.0072	0.0072	9.4e-06	0.0027	0.0027	1e-05	0.00048	0.00048	0.27633
L21	233.142	12.8248	0.64711	0.35289	0.00012	0.0069	0.0069	8.7e-06	0.0027	0.0027	7.7e-06	0.00051	0.00051	0.63897		0	0	V22	233.142	12.8248	0.28657	0.71343	0.0002	0.0072	0.0072	1.1e-05	0.0027	0.0027	1.3e-05	0.00049	0.00049	0.30036
L22	233.142	13.6445	0.58762	0.41238	0.00052	0.0072	0.0072	9.3e-06	0.0028	0.0028	7.4e-06	5.4e-4+	5.4e-4+	0.57569		0	0	V23	233.142	13.6445	0.32548	0.67452	0.00016	0.0073	0.0073	7.4e-06	0.0027	0.0027	1.5e-05	5.2e-4þ	5.2e-4þ	0.33416
L23*	233.144	14.1868	0.51081	0.48919	7.8e-05	0.0069	0.0069	1e-05	0.0028	0.0028	3.2e-06	9.7e-4+	9.7e-4+	0.51244		0	0	V24*	233.144	14.1868	0.39244	0.60756	0.0002	0.0068	0.0068	1.5e-05	0.0028	0.0028	2.8e-05	9.4e-4þ	9.4e-4þ	0.37661
L24*	233.144	14.2158	0.50044	0.49956	9.6e-05	0.0067	0.0067	1.7e-05	0.0028	0.0028	4.4e-06	1.3e-3+	1.3e-3+	0.50771		0	0	V25*	233.144	14.2158	0.40299	0.59701	0.00039	0.0066	0.0066	7.2e-06	0.0028	0.0028	2.7e-05	1.3e-3þ	1.3e-3þ	0.3802
L25*	233.146	14.2407	0.4864	0.5136	0.00025	0.006	0.006	1.1e-05	0.0028	0.0028	4.3e-06	2.4e-3+	2.4e-3+	0.50339		-0.001	0	V26*	233.145	14.2407	0.41751	0.58249	0.00012	0.006	0.006	1.1e-05	0.0028	0.0028	1.1e-05	2.4e-3þ	2.4e-3þ	0.38354
P3	253.147	1.9699	0.99999	1e-05	1.5e-05	0.0057	0.0057	5.5e-06	0.00051	0.00051						0	0	P3	253.147	1.9699	0.99999	1e-05	1.5e-05	0.0057	0.0057	5.5e-06	0.00051	0.00051
L27	253.146	2.9632	0.97899	0.02101	0.00013	0.0058	0.0058	2.9e-05	0.00052	0.00052	1.3e-05	0.00048	0.00048	0.98167		0.001	-0.0001	V28	253.147	2.9631	0.72731	0.27269	8.7e-05	0.0057	0.0057	6.3e-05	0.00053	0.00053	9.5e-06	0.0005	0.0005	0.73135
L28	253.146	4.9365	0.93518	0.06482	0.00012	0.006	0.006	9.4e-05	0.0011	0.0011	2.6e-06	0.00048	0.00048	0.94105		0	-0.0002	V29	253.146	4.9363	0.51051	0.48949	7.5e-05	0.0057	0.0057	1.5e-05	0.0011	0.0011	2.2e-05	0.00049	0.00049	0.51935
L29	253.146	6.9081	0.8864	0.1136	0.00019	0.006	0.006	4.4e-05	0.0011	0.0011	9.5e-06	0.00048	0.00048	0.89327		0	-0.0001	V30	253.146	6.908	0.42654	0.57346	0.00016	0.0059	0.0059	9.4e-06	0.0011	0.0011	2.7e-05	0.00048	0.00048	0.43955
L30	253.146	8.3058	0.84783	0.15217	0.00014	0.0059	0.0059	1.3e-05	0.0012	0.0012	5.2e-06	0.00048	0.00048	0.85331		0	-0.0001	V31	253.146	8.3057	0.3999	0.6001	0.00018	0.0059	0.0059	1.1e-05	0.0012	0.0012	1.1e-05	0.00048	0.00048	0.41507
L31	253.148	9.6226	0.8064	0.1936	0.00013	0.0057	0.0057	0.00039	0.0015	0.0015	8.4e-06	0.00048	0.00048	0.80906		0	-0.0004	V32	253.148	9.6222	0.3911	0.6089	6.1e-05	0.0058	0.0058	2.2e-05	0.0014	0.0014	8.6e-05	0.00048	0.00049	0.40751
L32	253.147	10.8463	0.76222	0.23778	0.00014	0.0058	0.0058	4.3e-05	0.0027	0.0027	7.7e-06	0.00049	0.00049	0.75948		0.001	-0.0002	V33	253.148	10.8461	0.39517	0.60483	0.00021	0.0056	0.0056	0.00023	0.0027	0.0027	1.5e-05	0.00048	0.00048	0.41263
L33	253.146	11.8557	0.71747	0.28253	9.3e-05	0.006	0.006	2.5e-05	0.0027	0.0027	8.3e-06	0.0005	0.0005	0.70866		0	0.0001	V34	253.146	11.8558	0.41081	0.58919	6.8e-05	0.0058	0.0058	4.8e-05	0.0027	0.0027	1.2e-05	0.00049	0.00049	0.42773
L34	253.146	12.7678	0.66173	0.33827	8.9e-05	0.0057	0.0057	3.6e-05	0.0027	0.0027	6.6e-06	5.2e-4+	5.2e-4+	0.64728		0	-0.0001	V35	253.146	12.7677	0.44495	0.55505	0.00014	0.0057	0.0057	8.4e-06	0.0027	0.0027	5.7e-06	5.2e-4þ	5.2e-4þ	0.45666
L35*	253.146	13.2762	0.59988	0.40012	0.00012	0.0057	0.0057	1.7e-05	0.0027	0.0027	8.6e-06	8.8e-4+	8.8e-4+	0.59446		0	0	V36*	253.146	13.2762	0.50132	0.49868	0.00035	0.0058	0.0058	4.2e-05	0.0027	0.0027	1.6e-05	8.6e-4þ	8.6e-4þ	0.49109
L36*	253.147	13.3024	0.59165	0.40835	0.00011	0.0058	0.0058	1.8e-05	0.0027	0.0027	1.7e-05	1.1e-3+	1.1e-3+	0.5906		0	-0.0001	V37*	253.147	13.3023	0.50988	0.49012	0.00012	0.006	0.006	2.2e-05	0.0027	0.0027	6e-05	1.1e-3þ	1.1e-3þ	0.49401
L37*	253.147	13.3201	0.58371	0.41629	0.00012	0.0058	0.0058	5.7e-05	0.0027	0.0027	1.6e-05	1.6e-3+	1.6e-3+	0.58784		0	-0.0001	V38*	253.147	13.32	0.51743	0.48257	5.8e-05	0.0058	0.0058	6.6e-06	0.0027	0.0027	1.1e-05	1.6e-3þ	1.6e-3þ	0.49612
P4	273.147	3.4848	0.99999	1e-05	2.4e-05	0.0015	0.0015	9.9e-07	0.0011	0.0011						0	0	P4	273.147	3.4848	0.99999	1e-05	2.4e-05	0.0015	0.0015	9.9e-07	0.0011	0.0011
																273.144	3.9433	V40	273.144	3.9433	0.91844	0.08156	0.00013	0.0022	0.0022	1.7e-05	0.0011	0.0011	0.00011	0.00051	0.00052	0.9215
L39	273.145	5.0161	0.96558	0.03442	8.5e-05	0.002	0.002	2.2e-05	0.0011	0.0011	3e-06	0.00048	0.00048	0.96828		0	0.0001	V41	273.145	5.0162	0.78625	0.21375	0.00021	0.0021	0.0021	4.9e-05	0.0011	0.0011	3.6e-05	0.00049	0.00049	0.79225
L40	273.146	5.9255	0.94385	0.05615	0.00016	0.0025	0.0025	2.7e-05	0.0011	0.0011	3.1e-06	0.00048	0.00048	0.94709		0	0.0001	V42	273.146	5.9256	0.71346	0.28654	6.1e-05	0.0025	0.0025	2.5e-05	0.0011	0.0011	1.2e-05	0.00049	0.00049	0.72173
L41	273.146	6.9258	0.91829	0.08171	6.8e-05	0.0024	0.0024	3.7e-05	0.0011	0.0011	2.7e-06	0.00048	0.00048	0.92127		0	0.0001	V43	273.146	6.9259	0.65904	0.34096	8.1e-05	0.0022	0.0022	5.2e-05	0.0011	0.0011	1.2e-05	0.00048	0.00048	0.66945
L42	273.146	7.9107	0.8911	0.1089	0.00012	0.0024	0.0024	2.9e-05	0.0012	0.0012	6.6e-06	0.00048	0.00048	0.8926		0	0	V44	273.146	7.9107	0.62377	0.37623	0.00024	0.0023	0.0023	5.1e-05	0.0012	0.0012	1.1e-05	0.00048	0.00048	0.63597
L43	273.146	8.8894	0.86113	0.13887	9.3e-05	0.0024	0.0024	6.1e-05	0.0013	0.0013	1.4e-05	0.00048	0.00048	0.85979		0	0.0002	V45	273.146	8.8896	0.60275	0.39725	9.9e-05	0.0023	0.0023	8.9e-05	0.0013	0.0013	1e-05	0.00048	0.00048	0.61637
L44	273.145	9.8537	0.8271	0.1729	0.00018	0.0024	0.0024	0.00015	0.0014	0.0014	6.3e-06	0.00048	0.00048	0.82128		0.001	0.0002	V46	273.146	9.8539	0.59503	0.40497	0.00015	0.0025	0.0025	2e-05	0.0014	0.0014	5.3e-06	0.00048	0.00048	0.60925
L45	273.147	10.8864	0.78003	0.21997	6e-05	0.0024	0.0024	1.6e-05	0.0027	0.0027	6.8e-05	0.00051	0.00051	0.76737		-0.001	0	V47	273.146	10.8864	0.60684	0.39316	0.00017	0.0027	0.0027	1.8e-05	0.0027	0.0027	7.8e-06	0.00048	0.00048	0.61857
L46	273.146	11.3314	0.74899	0.25101	8.2e-05	0.0023	0.0023	0.00012	0.0027	0.0027	2.8e-05	5.4e-4+	5.4e-4+	0.73428		0	-0.0002	V48	273.146	11.3312	0.62764	0.37236	9.4e-05	0.0024	0.0024	1.7e-05	0.0027	0.0027	2.6e-05	5.3e-4þ	5.4e-4þ	0.63335
L47*	273.145	11.5579	0.71514	0.28486	0.00025	0.0026	0.0026	1.5e-05	0.0027	0.0027	1.6e-05	1.1e-3+	1.1e-3+	0.70945		0	-0.0001	V49*	273.145	11.5578	0.66096	0.33904	2.5e-05	0.0026	0.0026	2.3e-05	0.0027	0.0027	1.8e-05	1.1e-3þ	1.1e-3þ	0.649
L48*	273.146	11.5779	0.70363	0.29637	0.00017	0.0023	0.0023	6.6e-06	0.0027	0.0027	0.00013	3.0e-3+	3.0e-3+	0.70648		0	0.0001	V50*	273.146	11.578	0.67276	0.32724	0.00013	0.0024	0.0024	1.5e-05	0.0027	0.0027	9.9e-05	3.1e-3þ	3.1e-3þ	0.65119
P5	288.139	5.0859	0.99999	1e-05	0.00028	0.0018	0.0018	2.9e-06	0.0011	0.0011						0	0	P5	288.139	5.0859	0.99999	1e-05	0.00028	0.0018	0.0018	2.9e-06	0.0011	0.0011
L50	288.137	5.6498	0.98649	0.01351	0.00091	0.0017	0.002	1.3e-05	0.0011	0.0011	2e-05	0.00048	0.00048	0.98744		0	0	V52	288.137	5.6498	0.94168	0.05832	0.00085	0.0017	0.0019	3.5e-06	0.0011	0.0011	2.6e-05	0.00049	0.00049	0.94516
L51	288.136	7.0494	0.9506	0.0494	0.00042	0.0016	0.0016	7.5e-06	0.0011	0.0011	1.3e-06	0.00048	0.00048	0.9511		0.006	-0.0001	V53	288.142	7.0493	0.84273	0.15727	2.1e-05	0.0018	0.0018	6.8e-06	0.0011	0.0011	3.7e-05	0.00048	0.00048	0.84963
L52	288.134	8.4289	0.90854	0.09146	0.00068	0.0016	0.0017	9.2e-06	0.0012	0.0012	1.8e-06	0.00048	0.00048	0.90541		0.007	0	V54	288.141	8.4289	0.7908	0.2092	0.0013	0.0018	0.0023	1.4e-05	0.0012	0.0012	2.4e-05	0.00048	0.00048	0.79918
L53	288.137	8.8666	0.8923	0.1077	0.0009	0.0017	0.0019	1.7e-06	0.0013	0.0013	4.4e-06	0.00048	0.00048	0.8872		0	0	V55	288.137	8.8666	0.78344	0.21656	0.00051	0.0018	0.0018	2.3e-05	0.0013	0.0013	1.7e-06	0.00048	0.00048	0.79132
L54	288.138	9.2573	0.87508	0.12492	0.00017	0.0016	0.0016	1.1e-05	0.0013	0.0013	6.1e-06	0.00048	0.00048	0.86795		0.001	0	V56	288.139	9.2573	0.78234	0.21766	0.00055	0.0017	0.0018	8.7e-06	0.0013	0.0013	1.2e-06	0.00048	0.00048	0.7887
L55	288.139	9.5784	0.8559	0.1441	0.00098	0.0018	0.0021	1e-05	0.0014	0.0014	5.2e-06	4.9e-4+	4.9e-4+	0.84786		-0.001	0	V57	288.138	9.5784	0.78942	0.21058	0.00043	0.0017	0.0018	1.2e-05	0.0014	0.0014	2.8e-06	4.9e-4þ	4.9e-4þ	0.79159
L56	288.138	9.7066	0.84282	0.15718	0.0012	0.0017	0.0021	2.6e-05	0.0014	0.0014	5.2e-06	5.2e-4+	5.2e-4+	0.83726		0.003	0	V58	288.141	9.7066	0.79944	0.20056	0.00011	0.0017	0.0017	2e-05	0.0014	0.0014	8.5e-06	5.1e-4þ	5.1e-4þ	0.79558
L57	288.141	9.7231	0.84006	0.15994	4.2e-05	0.0018	0.0018	1.3e-05	0.0014	0.0014	3.5e-06	5.5e-4+	5.5e-4+	0.83565		0	0.0001	V59	288.141	9.7232	0.80207	0.19793	0.00041	0.0019	0.0019	1e-05	0.0014	0.0014	9.5e-06	5.3e-4þ	5.3e-4þ	0.79633
L58	288.139	9.7447	0.83495	0.16505	0.0015	0.0019	0.0024	8.7e-06	0.0014	0.0014	2.6e-05	6.6e-4+	6.6e-4+	0.83343		0.003	0	V60	288.142	9.7447	0.80674	0.19326	2.9e-05	0.0019	0.0019	3.9e-06	0.0014	0.0014	7.8e-05	6.4e-4þ	6.5e-4þ	0.79746
P6	298.137	6.4328	0.99999	1e-05	0.00011	0.003	0.003	8.6e-06	0.0011	0.0011						0	0	P6	298.137	6.4328	0.99999	1e-05	0.00011	0.003	0.003	8.6e-06	0.0011	0.0011
L59	298.133	7.111	0.98137	0.01863	0.00066	0.003	0.0031	6.5e-06	0.0011	0.0011	1.1e-06	0.00048	0.00048	0.98158		0.008	0	V61	298.141	7.111	0.95624	0.04376	4.8e-05	0.0032	0.0032	2.8e-06	0.0011	0.0011	1.3e-05	0.00048	0.00048	0.95967
L60	298.135	7.4191	0.97218	0.02782	0.0005	0.0031	0.0032	5e-06	0.0011	0.0011	7e-07	0.00048	0.00048	0.97195		0	0	V62	298.135	7.4191	0.94072	0.05928	0.00078	0.0032	0.0033	4.1e-06	0.0011	0.0011	2.7e-06	0.00048	0.00048	0.94483
L61	298.134	7.8403	0.95809	0.04191	0.001	0.003	0.0031	0.00011	0.0011	0.0012	2.3e-06	0.00048	0.00048	0.95692		0.004	-0.0011	V63	298.138	7.8392	0.92467	0.07533	0.0014	0.0031	0.0034	0.00014	0.0011	0.0011	1.1e-05	0.00048	0.00048	0.92886
L62	298.135	8.0258	0.95087	0.04913	0.0014	0.0032	0.0035	7.7e-06	0.0011	0.0011	2.7e-06	0.00048	0.00048	0.9492		0.005	0	V64	298.14	8.0258	0.91978	0.08022	3.9e-05	0.0033	0.0033	3.9e-06	0.0011	0.0011	8.6e-06	0.00048	0.00048	0.92365
L63	298.135	8.1284	0.94625	0.05375	0.00026	0.003	0.003	9.6e-06	0.0012	0.0012	1e-06	0.00048	0.00048	0.94443		0	0.0055	V65	298.135	8.1339	0.91818	0.08182	0.00036	0.003	0.003	6.7e-06	0.0012	0.0012	1e-05	0.00048	0.00048	0.92129
L64	298.135	8.2648	0.93815	0.06185	0.00023	0.0032	0.0032	9.7e-06	0.0012	0.0012	1.5e-06	4.9e-4+	4.9e-4+	0.93709		0	0	V66	298.135	8.2648	0.91898	0.08102	0.00071	0.0031	0.0032	3.8e-06	0.0012	0.0012	9.2e-07	4.8e-4þ	4.8e-4þ	0.91966
L65	298.136	8.3019	0.93439	0.06561	0.00051	0.0033	0.0033	1e-05	0.0012	0.0012	5.2e-06	5.1e-4+	5.1e-4+	0.93474		0.001	0	V67	298.137	8.3019	0.92108	0.07892	0.00044	0.0032	0.0032	9e-06	0.0012	0.0012	6.4e-06	4.9e-4þ	4.9e-4þ	0.9196
L66	298.134	8.318	0.93085	0.06915	0.00041	0.0031	0.0032	4.5e-06	0.0012	0.0012	2.8e-05	7.2e-4+	7.2e-4+	0.93363				V68	298.136	8.318	0.92389	0.07611	0.001	0.0031	0.0033	6e-06	0.0012	0.0012	1e-05	6.9e-4þ	6.9e-4þ	0.91965

## Sheet: (S6) CH4 (Petropoulou, 2018)
Petropoulou, E., Voutsas, E., Westman, S. F., Austegard, A., Stang, H. G. J., & Løvseth, S. W. (2018). Vapor - liquid equilibrium of the carbon dioxide/methane mixture at three isotherms. Fluid Phase Equilibria, 462, 44–58. https://doi.org/10.1016/j.fluid.2018.01.011
	Data				Uncertainties														Data				Uncertainties
	T	p	x_CO2	x_CH4	s (T)	u(T)	u(T_ave)	s (p)	u(p)	u(p_ave)	s(x_CO2)	u_tot(x_CO2)	u(x_CO2)	x_CO2_calc					T	p	y_CO2	y_CH4	s (T)	u(T)	u(T_ave)	s (p)	u(p)	u(p_ave)	s(x_CO2)	u_tot(x_CO2)	u(x_CO2)	x_CO2_calc
	(K)	(MPa)			(K)	(K)	(K)	(MPa)	(MPa)	(MPa)	(-)	(-)	(-)	(-)					(K)	(MPa)			(K)	(K)	(K)	(MPa)	(MPa)	(MPa)	(-)	(-)	(-)	(-)
P1	293.13	5.7273	0.99999	1e-05	0.0013	0.0011	0.0017	0.0013	0.0017	0.0012						0	0	P1	293.13	5.7273	0.99999	1e-05	0.0013	0.0011	0.0017	0.0013	0.0017	0.0012
L1	293.13	6.1348	0.98472	0.01528	0.00068	0.0011	0.0013	3.1e-05	0.0011	0.0011	3.3e-06	9.9e-05	9.9e-05	0.98537		-0.001	-0.0002	V1	293.129	6.1346	0.9603	0.0397	0.00033	0.0012	0.0012	4.7e-05	0.0011	0.0011	3.6e-05	0.00014	0.00014	0.96186
L2	293.129	6.6459	0.96439	0.03561	0.00016	0.0014	0.0014	2.1e-05	0.0011	0.0011	5.2e-06	0.0001	0.0001	0.96486		0.001	-0.0001	V2	293.13	6.6458	0.91971	0.08029	0.00028	0.0014	0.0014	1.5e-05	0.0011	0.0011	7.5e-06	0.00012	0.00012	0.92147
L3	293.13	6.8401	0.95611	0.04389	0.00032	0.0013	0.0014	8e-06	0.0011	0.0011	1.2e-05	0.0001	0.0001	0.95629		-0.001	0	V3	293.129	6.8401	0.90679	0.09321	0.00041	0.0015	0.0015	5.3e-06	0.0011	0.0011	5.9e-06	0.00012	0.00012	0.90827
L4	293.13	6.9756	0.95018	0.04982	0.00059	0.0011	0.0013	1.1e-05	0.0011	0.0011	1.2e-05	0.0001	0.0001	0.95		0	-0.0001	V4	293.13	6.9755	0.89863	0.10137	0.00014	0.0011	0.0011	9.1e-06	0.0011	0.0011	2e-05	0.00011	0.00011	0.89981
L5	293.129	7.1183	0.94364	0.05636	0.00025	0.0012	0.0012	1.5e-05	0.0011	0.0011	8.1e-06	0.00011	0.00011	0.94307		0	0	V5	293.129	7.1183	0.8907	0.1093	0.00024	0.0012	0.0012	2.2e-05	0.0011	0.0011	2.6e-05	0.00011	0.00011	0.8915
L6	293.13	7.3508	0.9324	0.0676	0.0002	0.0012	0.0012	7.5e-06	0.0011	0.0011	1.5e-05	0.00011	0.00011	0.93096		0	0	V6	293.13	7.3508	0.87979	0.12021	0.00033	0.0012	0.0012	9.9e-06	0.0011	0.0011	2.7e-05	0.00011	0.00011	0.87947
L7	293.13	7.5758	0.92024	0.07976	7.2e-05	0.0013	0.0013	1.1e-05	0.0011	0.0011	5.3e-06	0.00011	0.00011	0.918		0	0	V7	293.13	7.5758	0.87189	0.12811	0.00015	0.0012	0.0012	6.4e-06	0.0011	0.0011	2.2e-05	0.0001	0.0001	0.86978
L8	293.13	7.7962	0.90568	0.09432	0.00021	0.0013	0.0013	2.4e-05	0.0012	0.0012	9.4e-06	0.00012	0.00012	0.9035		0	-0.0001	V8	293.13	7.7961	0.86866	0.13134	0.0001	0.0011	0.0012	5.7e-06	0.0011	0.0011	7.4e-06	9.5e-05	9.5e-05	0.86268
L9	293.13	7.9091	0.89394	0.10606	0.00044	0.0012	0.0013	1.4e-05	0.0012	0.0012	4.7e-06	2.1e-4+	2.1e-4+	0.8939		0	0	V9	293.13	7.9091	0.87303	0.12697	0.00011	0.0011	0.0011	9.2e-06	0.0012	0.0012	9.3e-06	1.8e-4þ	1.8e-4þ	0.87301
L10	293.13	7.9135	0.89309	0.10691	8.9e-05	0.0011	0.0011	2.3e-05	0.0012	0.0012	2.5e-05	2.5e-4+	2.5e-4+	0.89311		0	0	V10	293.13	7.9135	0.87361	0.12639	0.00011	0.0011	0.0011	7.3e-06	0.0012	0.0012	6.6e-06	1.9e-4þ	1.9e-4þ	0.87358
L11	293.128	7.9179	0.8922	0.1078	5.9e-05	0.0013	0.0013	9.6e-06	0.0012	0.0012	2.5e-05	2.7e-4+	2.7e-4+	0.89223		0	0	V11	293.128	7.9179	0.87424	0.12576	0.00029	0.0013	0.0013	8.7e-06	0.0012	0.0012	9e-06	2.2e-4þ	2.2e-4þ	0.87427
L12	293.129	7.9219	0.89123	0.10877	0.00083	0.0012	0.0015	1.7e-05	0.0012	0.0012	2.2e-05	3.2e-4+	3.2e-4+	0.89127		0.001	0	V12	293.13	7.9219	0.87499	0.12501	0.00059	0.0012	0.0013	7.8e-06	0.0012	0.0012	9.3e-06	2.7e-4þ	2.7e-4þ	0.87504
L13	293.13	7.9266	0.88982	0.11018	7.6e-05	0.0011	0.0011	9.1e-06	0.0012	0.0012	2.2e-05	5.1e-4+	5.1e-4+	0.88982		0	0	V13	293.13	7.9266	0.87626	0.12374	9.8e-05	0.0011	0.0011	6.5e-06	0.0012	0.0012	4.4e-06	3.8e-4þ	3.8e-4þ	0.87626
L14	293.129	7.9308	0.88782	0.11218	0.00034	0.0012	0.0012	5.9e-06	0.0012	0.0012	2e-05	8.3e-4+	8.3e-4+	0.88778		0.001	0	V14	293.13	7.9308	0.87817	0.12183	0.00015	0.0012	0.0012	7.2e-06	0.0012	0.0012	1.5e-05	7.9e-4þ	7.9e-4þ	0.87813
P2	298.141	6.4316	0.99999	1e-05	0.00067	0.0014	0.0016	0.001	0.0015	0.0011						0	0	P2	298.141	6.4316	0.99999	1e-05	0.00067	0.0014	0.0016	0.001	0.0015	0.0011
L15	298.142	6.6411	0.992	0.008	0.00019	0.0019	0.0019	1e-05	0.0011	0.0011	8.2e-07	9.9e-05	9.9e-05	0.99271		0	-0.0001	V15	298.142	6.641	0.98297	0.01703	0.00016	0.0019	0.0019	1.7e-05	0.0011	0.0011	3.7e-06	0.00012	0.00012	0.98448
L16	298.142	6.9755	0.97855	0.02145	0.00015	0.0019	0.0019	1.4e-05	0.0011	0.0011	1.7e-06	0.0001	0.0001	0.97936		-0.001	-0.0001	V16	298.141	6.9754	0.95917	0.04083	0.00028	0.0018	0.0019	1.9e-05	0.0011	0.0011	2.4e-06	0.00012	0.00012	0.96113
L17	298.142	7.3114	0.96361	0.03639	0.00011	0.0018	0.0018	9.8e-06	0.0011	0.0011	9.2e-06	0.00011	0.00011	0.96361		0	0	V17	298.142	7.3114	0.93993	0.06007	0.00011	0.0018	0.0018	0.00084	0.0018	0.0016	9.1e-06	0.00013	0.00013	0.94114
L18	298.141	7.5079	0.95359	0.04641	0.00052	0.0018	0.0019	1.8e-05	0.0011	0.0011	5e-06	0.00011	0.00011	0.95277		0.002	-0.0001	V18	298.143	7.5078	0.9318	0.0682	5.3e-05	0.002	0.002	1.1e-05	0.0011	0.0011	9.1e-06	0.00011	0.00011	0.93141
L19	298.142	7.625	0.94622	0.05378	0.00015	0.002	0.002	7.5e-06	0.0011	0.0011	1.9e-05	0.00014	0.00014	0.94594		0	0	V19	298.142	7.625	0.92917	0.07083	0.00022	0.0019	0.0019	8e-06	0.0011	0.0011	1.6e-05	9.8e-05	9.9e-05	0.92867
L20	298.141	7.6599	0.94337	0.05663	0.00036	0.0018	0.0018	5.7e-05	0.0011	0.0011	6.1e-06	0.00013	0.00013	0.94328		0.001	0	V20	298.142	7.6599	0.92928	0.07072	0.00015	0.0019	0.0019	7.5e-06	0.0011	0.0011	9.7e-06	0.00011	0.00011	0.92914
L21	298.141	7.6783	0.9415	0.0585	0.00015	0.0017	0.0017	1e-05	0.0011	0.0011	7.5e-06	1.6e-4+	1.6e-4+	0.94149		0.001	0	V21	298.142	7.6783	0.92979	0.07021	0.00026	0.0017	0.0017	7e-06	0.0011	0.0011	1.6e-05	1.1e-4þ	1.1e-4þ	0.92978
L22	298.142	7.6886	0.94016	0.05984	0.0003	0.0018	0.0018	3.3e-06	0.0011	0.0011	1.4e-05	1.9e-4+	1.9e-4+	0.94017		0	0	V22	298.142	7.6886	0.93044	0.06956	7.7e-05	0.0017	0.0017	7.1e-06	0.0011	0.0011	1.3e-05	2.4e-4þ	2.4e-4þ	0.93046
L23	298.142	7.6938	0.93924	0.06076	7.9e-05	0.0018	0.0018	1.5e-05	0.0011	0.0011	1.7e-05	1.3e-4+	1.3e-4+	0.94046		0	0	V23	298.142	7.6938	0.93103	0.06897	8e-05	0.0018	0.0018	0.00044	0.0012	0.0012	0.00017	2.0e-4þ	2.6e-4þ	0.92451
L24	298.141	7.6978	0.93835	0.06165	0.00033	0.0018	0.0018	1.4e-05	0.0011	0.0011	5.4e-06	1.3e-4+	1.3e-4+	0.94015		0.001	-0.0001	V24	298.142	7.6977	0.93175	0.06825	5.2e-05	0.0018	0.0018	1.7e-05	0.0011	0.0011	1.6e-05	9.8e-5þ	9.9e-5þ	0.92441
P3	303.144	7.2121	0.99999	1e-05	0.00042	0.0024	0.0024	0.0011	0.0016	0.0012						0	0	P3	303.144	7.2121	0.99999	1e-05	0.00042	0.0024	0.0024	0.0011	0.0016	0.0012
L25	303.144	7.2625	0.99791	0.00209	0.00024	0.0023	0.0024	3.2e-05	0.0011	0.0011	1.9e-06	0.0001	0.0001	0.99778		0	0	V25	303.144	7.2625	0.99695	0.00305	0.00019	0.0024	0.0024	1.3e-05	0.0011	0.0011	2.5e-06	0.00011	0.00011	0.99697
L26	303.145	7.3064	0.996	0.004	0.0006	0.0024	0.0025	8.7e-05	0.0011	0.0011	2.1e-06	0.0001	0.0001	0.99589		-0.001	0	V26	303.144	7.3064	0.99438	0.00562	0.00021	0.0024	0.0024	1.2e-05	0.0011	0.0011	2.3e-06	0.00011	0.00011	0.99455
L27	303.144	7.3611	0.9935	0.0065	0.00043	0.0024	0.0025	4.6e-05	0.0011	0.0011	1.3e-06	0.00011	0.00011	0.99337		-0.003	-0.0004	V27	303.141	7.3607	0.99142	0.00858	0.00092	0.0024	0.0026	9e-06	0.0011	0.0011	5.8e-06	0.00011	0.00011	0.99164
L28	303.144	7.4156	0.99073	0.00927	0.00043	0.0025	0.0025	2.7e-05	0.0011	0.0011	2.4e-06	0.00011	0.00011	0.99068		0	-0.0001	V28	303.144	7.4155	0.98896	0.01104	0.0002	0.0025	0.0025	2.3e-05	0.0011	0.0011	4.3e-06	0.00011	0.00011	0.98894
L29	303.145	7.4256	0.99009	0.00991	4.4e-05	0.0025	0.0025	2.9e-05	0.0011	0.0011	1.7e-05	1.2e-4+	1.2e-4+	0.9901		0	-0.0003	V29	303.145	7.4253	0.98862	0.01138	7.9e-05	0.0025	0.0025	3.9e-05	0.0011	0.0011	2.7e-06	9.6e-5þ	9.6e-5þ	0.98863
L30	303.145	7.4289	0.98988	0.01012	6.6e-05	0.0026	0.0026	3.4e-05	0.0011	0.0011	2.8e-06	1.2e-4+	1.2e-4+	0.98987		0	-0.0002	V30	303.145	7.4287	0.98855	0.01145	0.00011	0.0025	0.0025	2.6e-05	0.0011	0.0011	7.7e-06	1.0e-4þ	1.0e-4þ	0.98855
L31	303.145	7.4306	0.98975	0.01025	6.9e-05	0.0026	0.0026	2.1e-05	0.0011	0.0011	4.2e-06	1.3e-4+	1.3e-4+	0.98974		0	-0.0002	V31	303.145	7.4304	0.98856	0.01144	0.00024	0.0026	0.0026	2.5e-05	0.0011	0.0011	9.2e-06	9.8e-5þ	9.8e-5þ	0.98853
L32	303.145	7.4318	0.98963	0.01037	0.00019	0.0025	0.0025	4e-05	0.0011	0.0011	4.7e-06	1.4e-4+	1.4e-4+	0.98963		0	-0.0002	V32	303.145	7.4316	0.98854	0.01146	9.7e-05	0.0025	0.0025	3e-05	0.0011	0.0011	7.4e-06	1.0e-4þ	1.0e-4þ	0.98853
L33	303.145	7.4331	0.9895	0.0105	0.00016	0.0026	0.0026	1.7e-05	0.0011	0.0011	5.6e-06	1.7e-4+	1.7e-4+	0.98949		0	-0.0003	V33	303.145	7.4328	0.98855	0.01145	0.00022	0.0025	0.0025	1.7e-05	0.0011	0.0011	6e-06	9.5e-5þ	9.5e-5þ	0.98855
L34	303.144	7.4341	0.98934	0.01066	0.00012	0.0025	0.0025	4.2e-05	0.0011	0.0011	1.1e-05	2.3e-4+	2.3e-4+	0.98934		0	0	V34	303.144	7.4341	0.98861	0.01139	0.00011	0.0025	0.0025	1.4e-05	0.0011	0.0011	2.4e-06	1.5e-4þ	1.5e-4þ	0.98862

## Sheet: (S7) CH4 (Davalos et al, 1976)
Davalos, J., Anderson, W. R., Phelps, R. E., & Kidnay, A. J. (1976). Liquid-Vapor Equilibria at 250.00K for Systems Containing Methane, Ethane, and Carbon Dioxide. Journal of Chemical and Engineering Data, 21(1), 81–84. https://doi.org/10.1021/je60068a030
	T (K)	p (bar)	yCH4	xCH4	y_CH4	yCO2	xCO2	KCH4	KCO2		p (MPa)				Uncertainties:
	230	8.8	0	0	0	1	1	1			0.88				Pressure (0-3.4MPa):	0.003	MPa
	230	15	0.399	0.027	0.399	0.601	0.973	14.67	0.618		1.5				(3.4-MPa):	0.005	MPa
	230	20	0.525	0.05	0.525	0.475	0.95	10.5	0.5		2				Temperature (K):	0.01	K
	230	32	0.683	0.115	0.683	0.317	0.885	5.94	0.398		3.2					0.445	deg C
	230	40	0.728	0.17	0.723	0.277	0.83	4.28	0.328		4				Liquid mole fraction:	0.0025
	230	48	0.751	0.235	0.751	0.249	0.765	3.2	0.325		4.8				Vapour mol fraction:	0.001
	230	55	0.764	0.318	0.764	0.236	0.686	2.43	0.344		5.5				Composition:	0.015
	230	61.1	0.752	0.397	0.752	0.248	0.603	1.89	0.411		6.11
	230	62	0.762	0.394	0.762	0.238	0.606	1.93	0.393		6.2
	230	65	0.757	0.472	0.757	0.243	0.528	1.6	0.461		6.5
	230	68	0.751	0.534	0.751	0.249	0.466	1.41	0.534		6.8
	230	68.44	0.732	0.526	0.732	0.268	0.474	1.39	0.565		6.844
	230	69.08	0.73	0.543	0.73	0.27	0.457	1.34	0.591		6.908
	230	69.81	0.725	0.561	0.725	0.275	0.439	1.29	0.626		6.981
	230	70.47	0.716	0.584	0.716	0.284	0.416	1.23	0.683		7.047
					1						0
	250	17.62	0	0	0	1	1	1			1.762
	250	20	0.104	0.01	0.104	0.896	0.99	10.4	0.905		2
	250	23.32	0.223	0.023	0.223	0.777	0.977	9.7	0.795		2.332
	250	24.68	0.254		0.254	0.746					2.468
	250	30	0.361	0.053	0.361	0.639	0.947	6.81	0.675		3
	250	40	0.491	0.105	0.491	0.509	0.895	4.68	0.569		4
	250	50	0.575	0.166	0.575	0.425	0.834	3.46	0.51		5
	250	60	0.605	0.237	0.605	0.395	0.763	2.55	0.518		6
	250	70	0.615	0.326	0.615	0.385	0.674	1.89	0.571		7
	250	77	0.605	0.4	0.605	0.395	0.6	1.51	0.658		7.7
	250	78.5	0.564	0.405	0.564	0.436	0.595	1.39	0.733		7.85
	250	79.88	0.558	0.446	0.558	0.442	0.554	1.25	0.798		7.988
					1						0
					1						0
	270	31.53	0	0	0	1	1	1			3.153
	270	35.09	0.083	0.014	0.083	0.917	0.986	6.09	0.93		3.509
	270	36.53	0.108	0.018	0.108	0.892	0.982	5.95	0.908		3.653
	270	39.75	0.162	0.032	0.162	0.838	0.968	5.09	0.866		3.975
	270	41.59	0.19	0.04	0.19	0.81	0.96	4.78	0.844		4.159
	270	49.97	0.282	0.077	0.282	0.718	0.923	3.68	0.778		4.997
	270	57.81	0.353	0.113	0.353	0.647	0.887	3.13	0.73		5.781
	270	69.29	0.405	0.166	0.405	0.595	0.834	2.43	0.714		6.929
	270	79.58	0.411	0.26	0.411	0.589	0.74	1.58	0.795		7.958
	270	84.08	0.375	0.319	0.375	0.625	0.681	1.17	0.919		8.408

## Sheet: (S8) CH4 (Xu et al, 1992)
Xu, N., Dong, J., Wang, Y., & Shi, J.(1992).High pressure vapor liquid equilibria at 293 K for systems containing nitrogen, methane and carbon dioxide.Fluid Phase Equilibria, 81(C), 175–186.https://doi.org/10.1016/0378-3812(92)85150-7
	T (K)	p (MPa)	x_CH4	y_CH4					Uncertainties:
	288.5	6.12	0	0					Pressure (MPa):	0.02
	288.5	6.69	0.015	0.052
	288.5	6.21	0.042	0.108					Temperature (K):	0.01
	288.5	6.6	0.061	0.137					Composition (mol/mol):	0.001
	288.5	6.61	0.061	0.138
	288.5	7.11	0.086	0.167
	288.5	7.61	0.112	0.185
	288.5	7.82	0.128	0.195
	288.5	7.87	0.129	0.194
	288.5	8.16	0.175	0.175
	293.4	6.73	0	0
	293.4	6.14	0.017	0.04
	293.4	6.23	0.02	0.048
	293.4	6.32	0.025	0.058
	293.4	6.64	0.039	0.085
	293.4	6.82	0.06	0.094
	293.4	7.18	0.063	0.115
	293.4	7.32	0.071	0.122
	293.4	7.4	0.076	0.126
	293.4	7.43	0.079	0.128
	293.4	7.72	0.097	0.135
	293.4	7.89	0.113	0.135
	293.4	7.98	0.132	0.132

## Sheet: (S9) CH4 (Al-Sahhaf et al 1983)
Al-Sahhaf, T. A., Kidnay, A. J., & Sloan, E. D. (1983). Liquid + Vapor Equilibria in the N2+ CO2+ CH4 System. Industrial and Engineering Chemistry Fundamentals, 22(4), 372–380. https://doi.org/10.1021/i100012a004
T	p	x_CH4	y_CH4
(K)	(MPa)							Uncertainties:
219.26	0.581	0	0					Pressure (%):	0.14
219.26	0.943		0.3529
219.26	1.398	0.0339	0.5457					Temperature (K):	0.02
219.26	1.9	0.0579	0.6493					Composition (mol/mol):	0.002
219.26	2.432	0.0859	0.7103
219.26	3.12	0.1308	0.7592
219.26	3.861	0.1923	0.789
240	1.287	0	0
240	2.104	0.0328	0.348
240	3.059	0.0761	0.516
240	4.089	0.1315	0.605
240	5.198	0.2074	0.655
240	6.12	0.2873	0.6742
240	6.657	0.3475	0.6771
240	7.073	0.4016	0.6728
240	7.265	0.4315	0.6672
240	7.397	0.4525	0.6624
240	7.594	0.4914	0.6473
240	7.66	0.5048	0.6388
240	7.772	0.5475	0.6199
270	3.203	0	0
270	3.673	0.0183	0.1048
270	3.81	0.0235	0.1273
270	4.387	0.0457	0.2086
270	5.183	0.0793	0.2885
270	5.943	0.1167	0.3451
270	6.156	0.1261	0.3543
270	7.083	0.1785	0.3901
270	7.969	0.2463	0.398
270	8.223	0.2737	0.3916
270	8.415	0.306	0.3742
270	8.511	0	0.3532

## Sheet: (S10) CH4 (Wei, et al 1995)
Wei, M. S., Brown, T. S., Kidnay, A. J., & Sloan, E. D. (1995). Vapor + Liquid Equilibria for the Ternary System Methane + Ethane + Carbon Dioxide at 230 K and Its Constituent Binaries at Temperatures from 207 to 270 K. Journal of Chemical and Engineering Data, 40(4), 726–731.
T	p	x_CH4	y_CH4				Uncertainties:
(K)	(MPa)						Pressure (%):	0.1
230	0.892	0	0
230	1.078	0.007	0.1553				Temperature (K):	0.02
230	1.453	0.0221	0.348				Composition (mol/mol):	0.0001	0.002
230	1.786	0.0365	0.455
230	2.092	0.0503	0.5218
230	2.551	0.073	0.5929
230	2.916	0.092	0.632
230	3.503	0.1269	0.677
230	3.968	0.1577	0.7005
230	4.565	0.2042	0.7237
230	5.116	0.256	0.7368
230	5.64	0.3171	0.7449
230	5.885	0.3416	0.7466
230	6.086	0.3805	0.7461
230	6.353	0.4187	0.7448
230	6.586	0.4523	0.7411
230	6.663	0.4762	0.7369
230	6.736	0.4952	0.7338
230	6.901	0.5407	0.7247
230	6.991	0.5814	0.7004
250	1.783	0	0
250	1.967	0.0065	0.0782
250	2.071	0.0106	0.1174
250	2.315	0.0201	0.1952
250	2.488	0.0269	0.2408
250	2.759	0.0379	0.3001
250	2.964	0.0465	0.3381
250	3.131	0.0536	0.3655
250	3.446	0.0676	0.409
250	3.836	0.0863	0.4533
250	4.2	0.1041	0.4855
250	4.792	0.1368	0.5262
250	5.378	0.1715	0.5559
250	6.15	0.2246	0.5812
250	6.715	0.2711	0.5914
250	7.399	0.3366	0.5856
250	7.684	0.3718	0.5761
250	7.983	0.4163	0.5523
250	8.053	0.4252	0.5408
270	3.209	0	0
270	3.558	0.0151	0.0766
270	3.673	0.0198	0.1047
270	3.883	0.0305	0.1461
270	4.146	0.0377	0.1778
270	4.506	0.0504	0.2203
270	4.915	0.0724	0.2661
270	5.851	0.1154	0.3372
270	7.093	0.1834	0.3942
270	7.868	0.2407	0.4061
270	8.197	0.2696	0.3952
270	8.282	0.2803	0.3887
270	8.381	0.2995	0.3782

[truncated: 33 more sheets: (S11) Ar (Løvseth et al, 2018), (S12) Ar (Coquelet et al, 2008), (S13) CO (Westman et al, 2018), (S14) CO (Chapoy et al, 2020), (S15) CO (Souza et al, 2018), (S16) H2-CO2 - VLE, (S17) N2-CO2 - VLE, (S18) O2-CO2 - VLE, (S19) CH4-CO2 - VLE, (S20) Ar-CO2 - VLE, (S21) CO-CO2 - VLE, (S22) H2 - Pxy fit (Fandino), (S23) N2 - Pxy fit (W- F), (S24) O2 - Pxy fit (Westman), (S25) CH4 - Pxy fit (P-D-Xu), (S26) CH4 - Pxy fit (AS-D-Wei), (S27) Ar - Pxy fit (Løvseth), (S28) Ar - Pxy fit (Coquelet), (S29) CO - Pxy fit (W-Ch), (S30) CO - Pxy fit (Souza) …]
