# Supplementary material for: Henry’s Law Constants and Vapor–Liquid Distribution Coefficients of Noncondensable Gases Dissolved in Carbon Dioxide
Source: ACS Omega. 2022 Mar 2;7(10):8777–88. doi: 10.1021/acsomega.1c07044 (PMC8928534; doi:10.1021/acsomega.1c07044)
Supplement: Supplementary file 2 — ao1c07044_si_002.txt [file ao1c07044_si_002.txt]

%--------------------------------------------------------------------------
%
% ACS Omega
%
% "Henry�s law constants and vapor-liquid distribution coefficients of 
% non-condensble gases dissolved in carbon dioxide"
%
% S.B. Martynov, R.T.J. Porter and H. Mahgerefteh"
% 
%--------------------------------------------------------------------------
%
% Supporting Information 
%
%          MatLab script for fitting correlations to Henry's 
%          volatility constant H as a function of temperature
%          for gases dissolved in CO2.
% 
%--------------------------------------------------------------------------
% 
% Instructions:
% 
%          To use this file, rename it to Henry.m
%          and set the "gas" variable below to a specific gas of interest.
%--------------------------------------------------------------------------
%
% (c) Sergey Martynov, 2021
% Chemical Engineering Department, University College London
%
%--------------------------------------------------------------------------

clear
warning('off','all')
warning

%Choose the gas: N2, H2, O2, CO, Ar, CH4
gas = 'Ar';


disp(" =================================================================== ")
%
% Choose the gas-specific parameters fitted in the Excel, including
% the Henry constants [MPs] at various temepratures [K]
% the Krichevskii parameter [MPa], and
% constants for the vapour fugacity coefficient approximation by:
%     phi_v = 1. + exp(a_f*(1-T_r)^4 + b_f*(1-T_r)^3 + c_f*(1-T_r)^2 + d_f*(1-T_r) + e_f)
%
% and also specify constants for the H(T) correlation in the ORNL report:
%     ln(H,atm) = a_ORNL(1) + a_ORNL(2)*LN(T)+a_ORNL(3) / T 
% (valid at temperatures between -55 and 0 degC).
% Glass, R. W., & Barker, R. E. (1978). A Generalized Computer Model the KALC Process. 
% Report ORNL/TM-6242. https://www.osti.gov/servlets/purl/12198313
%

switch gas
    case 'N2'
        T = [223.138	298.174	218.147	233.151	243.138	258.144	273.128	288.152	303.153	303.158	304.1282];
        H = [62.0478802	27.78083578	64.45019807	57.9560596	51.8015431	44.48806106	38.98034067	33.8889145	24.72427026	22.72126488	14.60741146];
        A_Kr = 29.690; 
        a_f = 0.; b_f = -289.11; c_f = 100.716; d_f = -26.0645; e_f = -0.203682; 
        a_ORNL = [78.2048;	-11.4209; -2194.5470];
    case 'H2'
        T = [218.159	233.136	243.093	258.06	273.177	280.654	288.163	295.65	303.144	304.1282];
        H = [397.4966958	282.9412918	239.8123173	175.0116479	128.4598348	109.6905433	93.38361059	72.43369759	45.40658258	22.27244768];
        A_Kr = 40.860; 
        a_f = 765.787; b_f = -565.629; c_f = 149.663; d_f = -24.6708; e_f = 0.542848; 
        a_ORNL = [0.; 0.; 0.];
    case 'O2'
        T = [218.147	233.143	253.147	273.145	288.139	298.137	304.1282];
        H = [49.09244659	46.99704863	43.38982711	37.84280969	33.07308875	27.62702129	15.60481988];
        A_Kr = 27.759; 
        a_f = 716.283; b_f = -527.704; c_f = 141.026; d_f = -24.2517; e_f = -0.0412363; 
        a_ORNL = [108.2571;	-15.9878; -3478.3700];
    case 'CO'
        T = [253.152	273.16	283.292	298.166	261.55	273	283.05	293.05	298.15	218.15	233.148	243.146	258.15	273.151	288.188	302.94	304.1282];
        H = [38.8411612	34.09175469	31.38482054	25.23989569	37.91257387	32.66784631	29.76177443	27.96771873	25.34356179	46.05301871	45.13752563	43.518098	39.42710055	35.56824587	30.50211285	21.40615408	13.86268497];
        A_Kr = 26.933;
        a_f = 0.; b_f = -113.259; c_f = 70.2224; d_f = -19.839; e_f = -0.365178; 
        a_ORNL = [124.177;	-18.2456; -4316.3050];
    case 'Ar'
        T = [223.146	243.121	263.134	273.257	283.145	299.218	233.32	253.28	273.26	288.23	295.01	299.21	304.1282];
        H = [48.2011495	44.87722603	40.06151777	35.47147666	33.05872818	25.66942819	47.70736836	43.10162654	37.2925837	30.96052404	28.13650047	25.84719711	14.77074496];
        A_Kr = 27.599;
        a_f = 780.341; b_f = -569.316; c_f = 149.25; d_f = -25.9781; e_f = -0.151646; 
        a_ORNL = [0.; 0.; 0.];
    case 'CH4'
        T = [303.144	298.141	293.13	288.5	293.4	270	219.26	240	270	230	250	270	304.1282];
        H = [15.03577251	17.00451796	18.0656135	18.00028001	17.22107633	21.3240508	24.29781359	23.80414429	21.29979299	24.038659	23.50634621	19.60781504	10.88574794];
        A_Kr = 22.742;
        a_f = 541.0134; b_f = -179.3806; c_f = 58.44381; d_f = -28.50213; e_f = -0.9738526; 
        a_ORNL = [0.; 0.; 0.];
    otherwise
        warning('Unexpected gas name. Please correct.'); stop;
end

T_ORNL = [218; 230; 240; 250; 260; 273];
H_ORNL = 0.1*exp( a_ORNL(1) + a_ORNL(2).*log(T_ORNL) + a_ORNL(3)./ T_ORNL );


%--------------------------------------------------------------------------
% Critical point data and molecular mass of CO2:
%--------------------------------------------------------------------------
T_cr = 304.1282; % [K]
P_cr = 7.3773;   % [MPa]
rho_cr = 467.6;  % [kg/m^3]
mw = 44.01; % [g/mol]

%--------------------------------------------------------------------------
% Saturation pressure of CO2:
%--------------------------------------------------------------------------
% Correlation by Span & Wagner (1996), J. Phys Chem. B, 25, 1509�1596.
%
Tr = T/T_cr;
ai = [-7.0602087, 1.9391218, -1.6463597, -3.2995634];
m = [1, 1.5, 2, 4];

p_sat = P_cr * exp( (1./Tr) .* ( ai(1)*(1.-Tr).^m(1) + ...
                                     ai(2)*(1.-Tr).^m(2) + ...
                                     ai(3)*(1.-Tr).^m(3) + ...
                                     ai(4)*(1.-Tr).^m(4) ) );

%--------------------------------------------------------------------------
% Density of saturated liquid CO2:
%--------------------------------------------------------------------------
% Correlation by Span & Wagner (1996), J. Phys Chem. B, 25, 1509�1596.
%
ai_ = [1.9245108, -0.62385555, -0.32731127, 0.39245142];
m_ = [0.34, 0.5, 1.666666667, 1.833333333];

rho_liq = rho_cr * exp( ( ai_(1)*(1.-Tr).^m_(1) + ...
                          ai_(2)*(1.-Tr).^m_(2) + ...
                          ai_(3)*(1.-Tr).^m_(3) + ...
                          ai_(4)*(1.-Tr).^m_(4) ) );


%--------------------------------------------------------------------------


x = T'/T_cr;  % reduced temperature T/T_cr_CO2
y = H';
[xData, yData] = prepareCurveData( x, y);


%--------------------------------------------------------------------------
% Initial formatting for the plots:
%--------------------------------------------------------------------------
%

figure1 = figure('Color',[1 1 1]); % set the background color to white
hold on
box on;
xlim([0.7 1.]);
ylim_= ylim; ylim = ([0 100]);
xlabel("T / T_c_r")
ylabel("Henry constant, H (MPa)")


%--------------------------------------------------------------------------
% Fitting coefficients to Harvey's (1996) equation
disp(" ------------------------------------------------------------------- ")
disp(" H: Harvey's (1996) correlation ")
eqn = @(a,b,c, x) ...
 (P_cr * exp( (1./x) .* ( ai(1).*abs(1.- x).^m(1) + ...
                          ai(2).*abs(1.- x).^m(2) + ...
                          ai(3).*abs(1.- x).^m(3) + ...
                          ai(4).*abs(1.- x).^m(4) ) ) .* ...
    exp( a./x + b.*abs(1.- x).^0.355./x + ...
                c.*exp(1.-x).*(x).^(-0.41)  )  );
opts.StartPoint = [0. 0. 0.];   %initial guesses for a, b and c
    
opts = fitoptions( 'Method', 'NonlinearLeastSquares' );
[myfit, gof] = fit( xData, yData, eqn, opts)
p=plot(myfit,'b:');
set(p,'LineWidth',1.5);

coef = coeffvalues(myfit);
a = coef(1);
b = coef(2);
c = coef(3);
y_ = eqn(a,b,c,x);
AD = 100.* (y - y_)./y;
AAD_percent = sum(abs(AD)) / size(x,1)


%--------------------------------------------------------------------------
% Fitting coefficients to the Trinh's (2016) modification of 
%   the Harvey's correlation
disp(" ------------------------------------------------------------------- ")
disp(" HT: Trinh' et al (2016) modification of Harvey's correlation ")

% fixing the "a" constant to match the Henry constant at T_cr:
a = log(y(size(y,1))/P_cr)
eqn = @(b,c, x) ...
 (P_cr * exp( (1./x) .* ( ai(1).*abs(1.- x).^m(1) + ...
                          ai(2).*abs(1.- x).^m(2) + ...
                          ai(3).*abs(1.- x).^m(3) + ...
                          ai(4).*abs(1.- x).^m(4) ) ) .* ...
    exp( a./x + b.*abs(1.- x).^0.355./x + c.*abs(1./x - 1.).^1.5 ) );
opts.StartPoint = [0. 0.];   %initial guesses for b and c

opts = fitoptions( 'Method', 'NonlinearLeastSquares' );
[myfit, gof] = fit( xData, yData, eqn, opts)
p=plot(myfit,'r-');
set(p,'LineWidth',1.5);

coef = coeffvalues(myfit);
b = coef(1);
c = coef(2);
y_ = eqn(b,c,x);
AD = 100.* (y - y_)./y;
AAD_percent = sum(abs(AD)) / size(x,1)


%--------------------------------------------------------------------------
% Fitting coefficients to the Krause & Benson (1989) correlation
disp(" ------------------------------------------------------------------- ")
disp (" KB: Correlation by Krause & Benson (1989) ")

% fixing the "a" constant to match the Henry constant at Tcr:
a = log(y(size(y,1)))
eqn = @(b,c, x) ...
 (a + ( b.*abs(1.- x).^0.334 + c.*abs(1.-x).^0.667 ) ./ (x.^2) );
opts.StartPoint = [0. 0.];   %initial guesses for b and c

opts = fitoptions( 'Method', 'NonlinearLeastSquares' );
[myfit, gof] = fit( xData, yData, eqn, opts)
p=plot(myfit,"k--");
set(p,'LineWidth',1.5);

coef = coeffvalues(myfit);
b = coef(1);
c = coef(2);
y_ = eqn(b,c,x);
AD = 100.* (y - y_)./y;
AAD_percent = sum(abs(AD)) / size(x,1)


%--------------------------------------------------------------------------
% Henry constant evaluated using the Krichevskii parameter:
%  ln(K_inf) = 2 * A_Kr * (rl - rcr) / (rcr2 RT)
%  H = K_inf * p_sat * phi_v
%--------------------------------------------------------------------------
T_r = [ 0.714 0.72 0.74 0.76 0.78 0.8 0.82 0.84 0.86 0.88 0.9 0.92 0.94 0.96 0.97 0.98 0.99 0.995 0.998 1.];
T_ = T_r*T_cr;
rho_l = rho_cr * exp( ( ai_(1)*(1.-T_r).^m_(1) + ...
                        ai_(2)*(1.-T_r).^m_(2) + ...
                        ai_(3)*(1.-T_r).^m_(3) + ...
                        ai_(4)*(1.-T_r).^m_(4) ) );
P_s =  P_cr * exp( (1./T_r) .* ...
                     ( ai(1).*abs(1.- T_r).^m(1) + ...
                       ai(2).*abs(1.- T_r).^m(2) + ...
                       ai(3).*abs(1.- T_r).^m(3) + ...
                       ai(4).*abs(1.- T_r).^m(4) ) );
                   
H_Kr = exp( 2.*A_Kr*1.e6* (rho_l-rho_cr)./(rho_cr.^2. * 8314.15/mw.*T_))...
          .* ( 1. + exp(a_f.*(1.-T_r).^4 + b_f.*(1.-T_r).^3 + c_f.*(1.-T_r).^2 + d_f.*(1.-T_r) + e_f) ) ...
          .* P_s;		 
      
p = plot(T_r,H_Kr,"k-");
set(p,'LineWidth',0.5);


%--------------------------------------------------------------------------
% Plot the results based on the ORNL correlations and mol. dyn. simulations
%--------------------------------------------------------------------------

switch gas
    
    case 'N2'
        
       % Henry constant evaluated using the ORNL correlation:
       p = plot(T_ORNL/T_cr,H_ORNL,'k-.','LineWidth',1.);
       
       % Henry constant predictions using molecular dynamics simulations
       % N2: results by Vrabec et al (2009)
       T_num = [217.93	223.79 228.11	233.05	238.14	243.23	248.01	253.10	258.19	263.12	268.21	273.3];
       H_num = [72.63	70.79	68.95	66.32	63.42	61.58	59.21	56.84	54.47	52.37	49.21	47.11];
       p = plot(T_num/T_cr,H_num,'kx','LineWidth',1.);

    case 'H2'
               
    case 'O2'
        
       % Henry constant evaluated using the ORNL correlation:
       p = plot(T_ORNL/T_cr,H_ORNL,'k-.','LineWidth',1.);

       % Henry constant predictions using molecular dynamics simulations
       % O2: results by Huang et al (2009)
       T_num = [223.75 240. 260. 280. 300.];
       H_num = [53. 49.9 44.4 39.4 33.7];
       p = plot(T_num/T_cr,H_num,'kx','LineWidth',1.);
       
    case 'CO'
        
       % Henry constant evaluated using the ORNL correlation:
       p = plot(T_ORNL/T_cr,H_ORNL,'k-.','LineWidth',1.);
       
    case 'Ar'
        
    case 'CH4'
        
end


%--------------------------------------------------------------------------
% Plot the Henry constant data and mark the theoretical value H_cr = H(T_cr)
%--------------------------------------------------------------------------

p=plot(xData,yData, 'ko');
set(p,'MarkerFaceColor','w');
set(p,'LineWidth',1.5);
set(p,'MarkerSize',7);

%p1=plot(xData(size(x,1)+1),yData(size(x,1)+1), 'ks',...
p1=plot(xData(size(x,1)),yData(size(x,1)), 'ks',...
    'LineWidth',1.,...
    'MarkerSize',9,...
    'MarkerEdgeColor','k',...
    'MarkerFaceColor','r');

%--------------------------------------------------------------------------
% Adjust the plot features and set the labels to match the data
%--------------------------------------------------------------------------

% box on;
% xlim([0.7 1.]);
 ylim_= ylim; ylim = ([0 ylim_(2)]);
 xlabel("T / T_c_r")
 ylabel("Henry constant, H (MPa)")


%--------------------------------------------------------------------------
% Add extra data and adjust the legend
%--------------------------------------------------------------------------

switch gas
    
    case 'O2'
    % Plot the experimental data from Fredenslund et al (1970,1972):
    T_r_O2 = [223.75 273.15]/ T_cr;
    H_O2 = [52.3 31.3];
    p = plot(T_r_O2,H_O2,'k+',...
        'LineWidth',1.,...
        'MarkerSize',9,...
        'MarkerEdgeColor','k',...
        'MarkerFaceColor','w');
    
    legend({'H','HT','KB','lnK','ORNL correlation','Molecular dyn.','Exper. data','H_c_r','Fredenslund et al'},'Location','northeast')
    
    case {'H2', 'Ar', 'CH4'}
    legend({'H','HT','KB','lnK','Exper. data','H_c_r'},'Location','northeast')

    case {'N2','CO'}
    legend({'H','HT','KB','lnK','ORNL correlation','Molecular dyn.','Exper. data','H_c_r'},'Location','northeast')
    
end


%--------------------------------------------------------------------------
% End
